# Supplementary material for: Flexible and digestible wood caused by viral-induced alteration of cell wall composition
Source: Curr Biol. 2022 Aug 8;32(15):3398–3406.e6. doi: 10.1016/j.cub.2022.06.005 (PMC9616729; doi:10.1016/j.cub.2022.06.005)
Supplement: Table S1. Differentially expressed genes in symptomatic xylem, related to Table 1 — Log fold change (FC) is expressed in terms of symptomatic xylem relative to uninfected xylem. All genes exhibit significantly altered expression with an FDR-adjusted p value ≤ 0.01 and a logFC of ±2. [file mmc2.xlsx]

## Sheet: ST1
Apple ID	Apple Annotation	Arabidopsis Homolog	Mean counts		logFC	Fold Change (FC)	p-value	FDR-adjusted p-value
			Uninfected	Symptomatic
MD15G1137400	uncharacterized protein LOC103400280 [Malus domestica]	-	0.64938	290.552	8.74093	427.841	9.79414e-06	0.00057454
MD10G1150400	calmodulin-like protein 3 [Malus domestica] &gt;gi|1079244493|ref|XP_018498061.1| calmodulin-like protein 3 [Pyrus x bretschneideri]	AT3G07490.1	0	63.1804	8.37731	332.522	1.31125e-12	7.37989e-10
MD12G1040900	E3 ubiquitin-protein ligase PUB23-like [Malus domestica]	AT2G35930.1	0.643178	172.377	8.33146	322.121	4.16197e-15	4.61788e-12
MD08G1185700	7-deoxyloganetin glucosyltransferase-like [Malus domestica]	AT1G22360.1	0.969076	239.622	7.96718	250.242	1.47572e-11	5.78868e-09
MD06G1072300	CBF3 [Malus sieversii]	AT4G25480.1	0.367328	89.1158	7.84491	229.908	6.06391e-09	1.08519e-06
MD04G1067800	DREB1b transcription factor [Malus sieversii] &gt;gi|1189406512|gb|ARO50176.1| CBF4 [Malus sieversii] &gt;gi|1198041896|gb|ART85560.1| C-repeat binding factor-like 3 [Malus domestica]	AT5G51990.1	0.149691	60.4687	7.80689	223.927	8.12631e-09	1.39636e-06
MD06G1130100	ethylene-responsive transcription factor ERF114-like [Malus domestica]	AT5G61890.1	0.426701	114.93	7.46493	176.672	1.38064e-10	3.77575e-08
MD00G1143500	probable WRKY transcription factor 40 [Malus domestica] &gt;gi|453684765|gb|AGG23545.1| WRKY transcription factor 40b [Malus domestica]	AT1G80840.1	4.70067	824.486	7.37629	166.144	1.96117e-21	8.46224e-18
MD07G1022600	protein BPS1, chloroplastic-like [Malus domestica]	-	7.29263	1225.83	7.36547	164.903	4.54634e-19	1.03855e-15
MD07G1022700	protein BPS1, chloroplastic-like [Malus domestica]	-	3.28715	507.135	7.26851	154.184	2.08972e-19	5.41015e-16
MD13G1017300	U-box domain-containing protein 21-like [Malus domestica]	AT5G37490.1	0.300874	53.7589	7.2348	150.623	7.17607e-13	4.42342e-10
MD05G1224100	myb-related protein Myb4-like [Malus domestica]	AT1G16490.1	1.09225	149.092	7.15643	142.66	1.10608e-14	1.07384e-11
MD12G1006400	-	-	6.76721	951.929	7.08253	135.536	1.13388e-12	6.57208e-10
MD04G1154300	protein PHR1-LIKE 1-like [Malus domestica]	AT2G01060.1	0.284467	56.0753	6.9104	120.292	2.96609e-06	0.000213306
MD15G1334900	ethylene-responsive transcription factor ABR1-like [Pyrus x bretschneideri]	AT5G50080.1	5.71735	696.992	6.89456	118.979	3.33582e-12	1.5993e-09
MD00G1038700	uncharacterized protein LOC103440452 [Malus domestica]	AT4G19390.1	0	22.3075	6.87947	117.741	5.6181e-06	0.000368536
MD04G1119600	zinc finger protein ZAT11-like [Malus domestica] &gt;gi|658020132|ref|XP_008345441.1| zinc finger protein ZAT11-like [Malus domestica]	AT2G37430.1	2.84715	326.308	6.85615	115.853	1.78246e-10	4.70885e-08
MD16G1201800	putative calcium-transporting ATPase 13, plasma membrane-type [Malus domestica]	AT3G22910.1	6.66986	678.388	6.61252	97.8511	4.81551e-19	1.03892e-15
MD07G1126300	BON1-associated protein 2-like [Malus domestica]	AT2G45760.1	1.02263	84.0931	6.59449	96.6363	6.17732e-15	6.66361e-12
MD06G1003700	cinnamoyl-CoA reductase 2-like [Malus domestica]	AT2G33590.1	0.415682	37.4313	6.58039	95.696	5.46448e-06	0.000360898
MD15G1283200	ethylene-responsive transcription factor ERF109-like [Malus domestica] &gt;gi|658033973|ref|XP_008352506.1| ethylene-responsive transcription factor ERF109-like [Malus domestica]	AT4G34410.1	4.96035	454.376	6.52411	92.0347	5.62253e-05	0.00232778
MD14G1193100	protein NRT1/ PTR FAMILY 2.11-like [Pyrus x bretschneideri]	AT5G62680.1	0.149691	24.4079	6.48621	89.6487	0.000131761	0.00460973
MD11G1238300	uncharacterized protein LOC103433942 [Malus domestica]	AT5G54370.1	0.284467	39.0913	6.35756	82.0002	1.71718e-06	0.000134175
MD14G1020400	probable purple acid phosphatase 20 [Pyrus x bretschneideri]	AT3G52780.1	0	14.9267	6.30602	79.1226	3.29477e-07	3.33277e-05
MD13G1109000	vinorine synthase-like [Malus domestica]	AT1G24430.1	4.00696	304.452	6.26469	76.8884	6.88485e-21	2.67366e-17
MD15G1039500	probable WRKY transcription factor 40 isoform X2 [Malus domestica]	AT4G31800.1	15.2725	1174.59	6.24222	75.7	7.58506e-13	4.53166e-10
MD06G1130400	ethylene-responsive transcription factor ERF114-like [Malus domestica]	AT5G61890.1	0.0711168	19.0798	6.18759	72.8869	8.60718e-06	0.000516617
MD07G1264100	protein DETOXIFICATION 49-like [Malus domestica]	AT4G23030.1	3.62795	264.183	6.13474	70.2654	1.20811e-10	3.42451e-08
MD16G1151000	probable WRKY transcription factor 48 [Malus domestica]	AT5G49520.1	12.8299	875.959	6.05319	66.4037	1.24252e-18	2.53958e-15
MD08G1038300	uncharacterized protein LOC108172534 [Malus domestica]	AT4G19390.1	0.149691	16.1988	5.91546	60.3574	1.74475e-06	0.000136055
MD08G1080000	uncharacterized protein LOC103421740 [Malus domestica]	AT1G58420.1	3.74888	217.516	5.88122	58.9418	8.7204e-09	1.47238e-06
MD09G1039300	zinc finger AN1 domain-containing stress-associated protein 12-like [Malus domestica]	AT3G28210.1	34.2274	1983.12	5.85162	57.745	2.16478e-13	1.5012e-10
MD17G1211200	cucumber peeling cupredoxin-like [Malus domestica] &gt;gi|658022418|ref|XP_008346623.1| cucumber peeling cupredoxin-like [Malus domestica]	AT5G20230.1	4.5189	266.222	5.81232	56.193	2.31704e-13	1.5786e-10
MD04G1154600	trihelix transcription factor GT-3b-like [Malus domestica]	AT5G01380.1	6.98292	394.289	5.78773	55.2432	1.06422e-22	8.26557e-19
MD17G1210900	cucumber peeling cupredoxin-like [Malus domestica] &gt;gi|658022418|ref|XP_008346623.1| cucumber peeling cupredoxin-like [Malus domestica]	AT5G20230.1	5.54655	308.616	5.77864	54.8965	4.09485e-17	6.91389e-14
MD13G1116400	beta-amyrin 28-oxidase [Malus domestica]	AT5G36110.1	0.609205	27.1908	5.77796	54.8707	1.0968e-11	4.68054e-09
MD09G1101400	calcium-binding protein PBP1-like [Pyrus x bretschneideri] &gt;gi|694427668|ref|XP_009341452.1| calcium-binding protein PBP1-like [Pyrus x bretschneideri]	AT5G54490.1	7.87861	421.962	5.74677	53.6969	6.63713e-05	0.00265171
MD13G1161100	major allergen Mal d 1-like [Malus domestica]	AT1G24020.2	0.832856	37.7445	5.73621	53.3053	7.0907e-06	0.000447209
MD14G1114500	late embryogenesis abundant protein At1g64065-like [Malus domestica]	AT2G46150.1	0	9.96552	5.73011	53.0805	4.21742e-06	0.000289875
MD14G1123400	subtilisin-like protease SBT2.5 [Pyrus x bretschneideri] &gt;gi|694445180|ref|XP_009349051.1| subtilisin-like protease SBT2.5 isoform X1 [Pyrus x bretschneideri]	-	0.502482	32.3139	5.72154	52.766	1.46642e-05	0.000787646
MD15G1420600	early nodulin-75-like isoform X1 [Pyrus x bretschneideri]	-	0.973597	48.0243	5.67544	51.1066	7.36148e-08	9.10432e-06
MD03G1099300	zinc finger protein ZAT12 [Malus domestica]	AT5G59820.1	7.01011	348.434	5.67434	51.0678	3.59507e-29	1.39611e-24
MD08G1057400	chorismate mutase 2-like [Malus domestica]	AT5G10870.1	21.1733	1098.77	5.67235	50.9972	8.54406e-16	1.07032e-12
MD15G1007000	probable prolyl 4-hydroxylase 3 isoform X3 [Malus domestica] &gt;gi|658030072|ref|XP_008350487.1| probable prolyl 4-hydroxylase 3 isoform X3 [Malus domestica]	AT1G20270.1	36.5813	1817.24	5.63386	49.6548	6.48864e-08	8.31617e-06
MD17G1109300	uncharacterized protein LOC103417183 [Malus domestica]	AT2G44310.1	13.603	675.993	5.62568	49.374	2.21363e-07	2.39825e-05
MD05G1208700	probable inactive 2-oxoglutarate-dependent dioxygenase AOP2 [Malus domestica]	AT1G52800.1	21.2461	1045.16	5.62212	49.2523	4.72771e-10	1.12636e-07
MD00G1144300	uncharacterized protein LOC103456209 [Malus domestica]	AT3G11760.1	7.82266	382.101	5.60611	48.7088	1.04145e-14	1.06431e-11
MD17G1131600	wall-associated receptor kinase-like 8 isoform X1 [Pyrus x bretschneideri]	AT1G16130.1	0.450564	23.3169	5.60444	48.6526	9.31073e-09	1.54518e-06
MD02G1082300	IQ domain-containing protein IQM1-like [Malus domestica]	AT4G33050.3	14.8678	725.775	5.60087	48.5321	1.19925e-26	2.32859e-22
MD09G1118000	uncharacterized protein LOC103442682 [Malus domestica]	AT2G44310.1	5.25138	253.907	5.56026	47.185	4.91752e-06	0.000331261
MD06G1143500	putative calcium-binding protein CML19 [Malus domestica]	AT1G76650.3	3.73011	167.635	5.52951	46.1899	2.09369e-09	4.27927e-07
MD00G1105300	21 kDa protein-like [Malus domestica]	AT5G62360.1	14.585	674.792	5.5033	45.3585	2.29989e-10	5.8375e-08
MD05G1262600	beta-amyrin 28-oxidase-like [Malus domestica]	AT5G36110.1	10.0726	449.934	5.48778	44.873	2.7264e-10	6.87514e-08
MD11G1213700	mitogen-activated protein kinase kinase kinase NPK1 [Malus domestica] &gt;gi|658061205|ref|XP_008366461.1| mitogen-activated protein kinase kinase kinase NPK1-like [Malus domestica]	AT5G55090.1	4.25229	198.625	5.481	44.6626	1.33032e-14	1.20144e-11
MD04G1134100	ribulose bisphosphate carboxylase/oxygenase activase 1, chloroplastic-like [Malus domestica]	AT2G39730.1	6.0533	259.818	5.41856	42.7709	3.53168e-07	3.55309e-05
MD13G1033800	uncharacterized protein LOC103414234 [Malus domestica]	-	0.0711168	10.8912	5.39415	42.0533	4.75872e-07	4.46377e-05
MD14G1074300	uncharacterized protein LOC103424349 [Malus domestica]	AT2G41640.1	3.24658	134.951	5.37684	41.552	1.53602e-10	4.14234e-08
MD06G1198600	probable LRR receptor-like serine/threonine-protein kinase At1g74360 [Malus domestica]	AT1G74360.1	1.11914	45.1911	5.34388	40.6133	1.33041e-09	2.85443e-07
MD05G1113000	transcription factor bHLH18-like [Malus domestica]	AT4G37850.1	3.59445	144.82	5.32393	40.0555	6.48517e-08	8.31617e-06
MD03G1234100	L-type lectin-domain containing receptor kinase IX.1-like [Pyrus x bretschneideri]	AT5G10530.1	14.9181	601.071	5.32289	40.0267	5.13083e-14	3.90688e-11
MD05G1357600	long-chain-alcohol O-fatty-acyltransferase-like [Malus domestica]	AT5G55340.1	0.371991	16.8887	5.24586	37.9457	7.08078e-05	0.00279731
MD07G1263300	traB domain-containing protein isoform X2 [Pyrus x bretschneideri]	AT5G52030.2	0.21335	15.9873	5.2084	36.973	2.47608e-07	2.62722e-05
MD13G1027500	uncharacterized protein LOC103430628 [Malus domestica]	AT2G01300.1	6.00781	219.436	5.17345	36.0881	3.24401e-09	6.26756e-07
MD13G1027400	uncharacterized protein LOC103430629 [Malus domestica]	AT2G01300.1	13.7985	489.072	5.15602	35.6547	2.93412e-14	2.47704e-11
MD10G1180100	piriformospora indica-insensitive protein 2 [Malus domestica]	AT4G28560.1	0.325898	15.847	5.15026	35.5127	2.61658e-05	0.0012458
MD02G1096500	ethylene-responsive transcription factor ERF017-like [Malus domestica] &gt;gi|292668889|gb|ADE41099.1| AP2 domain class transcription factor [Malus domestica]	AT1G19210.1	27.4794	968.662	5.14539	35.3928	9.33805e-11	2.81111e-08
MD01G1191700	transcription factor bHLH120-like [Malus domestica]	AT4G25410.1	1.27163	47.051	5.12744	34.9553	3.60594e-09	6.86437e-07
MD14G1147100	ethylene-responsive transcription factor ERF114-like [Malus domestica]	AT5G07310.1	0.142234	11.583	5.12314	34.8513	0.000318685	0.00917408
MD01G1215300	probable WRKY transcription factor 53 [Malus domestica]	AT4G23810.1	0.299381	12.5416	5.09078	34.0782	1.28052e-07	1.48886e-05
MD07G1126400	BON1-associated protein 2-like [Pyrus x bretschneideri]	AT2G45760.1	13.5683	444.794	5.05011	33.1309	1.19337e-12	6.81518e-10
MD13G1108900	vinorine synthase-like [Pyrus x bretschneideri]	AT1G24430.1	2.77793	91.7525	5.04692	33.0578	2.28535e-06	0.000170672
MD07G1053200	probable pectinesterase/pectinesterase inhibitor 47 [Malus domestica]	AT5G04970.1	1.26119	44.3669	5.03879	32.872	0.000241101	0.00734346
MD00G1067900	alpha carbonic anhydrase 7-like [Malus domestica] &gt;gi|1039926550|ref|XP_017185180.1| alpha carbonic anhydrase 7-like [Malus domestica]	AT1G08080.1	2.41691	77.8279	4.97211	31.3874	2.42605e-09	4.93263e-07
MD07G1126500	BON1-associated protein 2-like [Pyrus x bretschneideri]	AT2G45760.1	90.8709	2689.06	4.88775	29.6047	3.48373e-09	6.66439e-07
MD01G1172500	cytochrome P450 714A1-like [Malus domestica]	AT5G24910.1	5.75693	174.284	4.87612	29.367	8.39615e-15	8.81233e-12
MD13G1108800	probable carboxylesterase 11 [Malus domestica] &gt;gi|118596572|dbj|BAF37945.1| hypothetical protein [Malus domestica]	AT3G27320.2	0.229757	7.68478	4.85837	29.0077	1.08025e-05	0.000622407
MD16G1140800	ethylene-responsive transcription factor ERF113 [Malus domestica]	AT5G07310.1	13.9845	408.778	4.85371	28.9143	1.44173e-11	5.71307e-09
MD08G1128200	uncharacterized protein LOC103410803 [Malus domestica]	AT5G57510.1	12.6822	360.564	4.8335	28.5121	3.61816e-14	2.92724e-11
MD11G1113500	C2H2L domain class transcription factor [Malus domestica]	AT2G28710.1	11.0248	311.458	4.83284	28.4989	2.46242e-16	3.4152e-13
MD14G1018900	UPF0481 protein At3g47200 [Prunus persica] &gt;gi|1139761132|gb|ONH96229.1| hypothetical protein PRUPE_7G114600 [Prunus persica]	AT2G36430.1	5.29556	159.054	4.80589	27.9716	1.42367e-13	1.02383e-10
MD01G1142800	LOW QUALITY PROTEIN: UDP-glycosyltransferase 76F1 [Malus domestica]	AT3G55700.1	0	5.31196	4.7884	27.6345	0.000232571	0.00713967
MD01G1047400	transcription factor bHLH18-like isoform X1 [Malus domestica]	AT2G22760.1	0.229757	7.3909	4.78721	27.6117	0.000184427	0.00596838
MD16G1037800	LEAF RUST 10 DISEASE-RESISTANCE LOCUS RECEPTOR-LIKE PROTEIN KINASE-like 2.1 [Malus domestica]	AT1G25390.1	0.813606	24.6897	4.78696	27.6069	0.000195914	0.00625153
MD14G1043300	calcium-dependent protein kinase 26-like [Malus domestica]	AT5G04870.1	0.254781	9.38959	4.74332	26.7844	3.02806e-06	0.000216959
MD17G1127800	UDP-glycosyltransferase 82A1-like [Pyrus x bretschneideri]	AT3G22250.1	32.0437	856.981	4.72369	26.4224	2.7328e-08	3.96429e-06
MD15G1426200	putative calcium-transporting ATPase 13, plasma membrane-type [Malus domestica]	AT3G22910.1	11.0923	293.308	4.70727	26.1233	8.33884e-09	1.42657e-06
MD03G1144700	probable calcium-binding protein CML48 isoform X1 [Malus domestica] &gt;gi|658043776|ref|XP_008357528.1| probable calcium-binding protein CML48 isoform X1 [Malus domestica] &gt;gi|1039904982|ref|XP_017181149.1| probable calcium-binding protein CML48 isoform X1 [Malus domestica] &gt;gi|1039920267|ref|XP_017183847.1| probable calcium-binding protein CML48 isoform X1 [Malus domestica] &gt;gi|1039920…	AT2G27480.1	1.77858	48.9772	4.70641	26.1078	3.18049e-05	0.00145137
MD15G1372400	protein EXORDIUM-like [Pyrus x bretschneideri]	AT4G08950.1	135.868	3503.89	4.68888	25.7925	1.87558e-07	2.07511e-05
MD01G1153600	flavonol synthase/flavanone 3-hydroxylase-like [Malus domestica]	AT5G05600.1	14.562	369.593	4.65384	25.1736	6.31951e-11	1.97913e-08
MD17G1061100	transcription factor TCP13 [Malus domestica] &gt;gi|658012963|ref|XP_008341778.1| transcription factor TCP13 [Malus domestica] &gt;gi|658012965|ref|XP_008341779.1| transcription factor TCP13 [Malus domestica] &gt;gi|658012967|ref|XP_008341780.1| transcription factor TCP13 [Malus domestica]	AT3G02150.1	0.142234	8.3509	4.62349	24.6496	0.000101874	0.00373705
MD06G1104100	probable WRKY transcription factor 53 [Malus domestica]	AT4G11070.1	63.6712	1560.63	4.61318	24.4741	1.06053e-11	4.57607e-09
MD02G1121700	lysine histidine transporter-like 8 [Malus domestica]	AT1G47670.1	8.38587	204.887	4.60444	24.3262	4.39519e-05	0.00190707
MD17G1088900	calcium-binding protein PBP1-like [Malus domestica]	AT5G54490.1	16.2327	392.776	4.60345	24.3096	8.95238e-11	2.71607e-08
MD11G1113200	zinc finger protein ZAT12-like [Malus domestica]	AT2G28710.1	4.34452	102.301	4.59745	24.2086	8.42394e-11	2.57587e-08
MD17G1086700	myb-related protein Myb4-like [Malus domestica]	AT2G31180.1	11.5548	275.754	4.58839	24.0571	1.42809e-06	0.000115731
MD17G1262600	U-box domain-containing protein 21-like [Malus domestica]	AT5G37490.1	191.65	4593.54	4.58403	23.9845	1.1525e-16	1.65763e-13
MD02G1141600	AAA-ATPase At2g18193-like [Malus domestica]	AT2G18193.1	2.08244	48.0519	4.53766	23.2258	1.18748e-06	9.93846e-05
MD11G1169600	F-box protein At2g27310-like [Malus domestica]	AT2G27310.1	0.748454	18.5864	4.53249	23.1428	0.000138492	0.00478487
MD10G1132000	L-ascorbate oxidase homolog [Malus domestica]	AT1G76160.1	28.7684	667.699	4.52094	22.9583	4.00643e-07	3.92893e-05
MD11G1214100	probable F-box protein At4g22030 [Malus domestica]	AT4G04480.1	0.796622	15.6803	4.50944	22.776	4.0436e-05	0.00178849
MD08G1186400	protein EXORDIUM-like 2 [Malus domestica]	AT5G64260.1	86.0187	1965.52	4.50915	22.7714	1.31879e-11	5.4483e-09
MD12G1009100	plant cysteine oxidase 2-like [Malus domestica]	AT5G39890.1	81.6223	1856.59	4.50716	22.74	1.35559e-05	0.000741452
MD15G1038700	-	-	0.415682	8.614	4.49265	22.5124	0.000367028	0.0102334
MD15G1305200	transcription factor bHLH18-like [Malus domestica] &gt;gi|1039894072|ref|XP_017189951.1| transcription factor bHLH18-like [Malus domestica]	AT4G37850.1	0.142234	7.58558	4.48923	22.4592	0.000307766	0.0089259
MD13G1043900	uncharacterized protein LOC103423860, partial [Malus domestica]	AT1G13340.1	9.34476	215.49	4.48528	22.3977	3.33234e-08	4.67177e-06
MD07G1011000	uncharacterized protein LOC103438504 [Malus domestica] &gt;gi|658023036|ref|XP_008346930.1| uncharacterized protein LOC103409921 [Malus domestica]	AT1G07985.1	7.01655	158.191	4.48384	22.3754	2.33949e-06	0.000173381
MD17G1014200	putative calcium-binding protein CML19 [Malus domestica]	AT1G76650.3	52.6742	1173.88	4.47932	22.3054	9.88362e-06	0.000578043
MD09G1152700	xyloglucan endotransglucosylase/hydrolase 2-like [Malus domestica]	AT3G23730.1	102.236	2277.68	4.47781	22.2821	1.05841e-07	1.24931e-05
MD09G1181400	putative receptor-like protein kinase At1g72540 [Pyrus x bretschneideri]	AT1G72540.1	8.15641	185.262	4.47663	22.2639	2.13634e-11	7.8133e-09
MD13G1161700	major allergen Pru ar 1-like [Pyrus x bretschneideri]	AT1G24020.2	0.300874	8.06119	4.46975	22.1579	0.000122481	0.00435172
MD03G1065600	probable protein phosphatase 2C 25 [Malus domestica]	AT1G07160.1	102.162	2258.01	4.46698	22.1155	3.11913e-10	7.71518e-08
MD15G1164000	late embryogenesis abundant protein At1g64065-like [Malus domestica]	AT2G46150.1	3.38239	79.647	4.45283	21.8996	1.05915e-05	0.000615734
MD16G1096500	F-box/kelch-repeat protein At1g23390-like [Malus domestica]	AT1G23390.1	1.06839	26.0088	4.44785	21.8241	1.28789e-05	0.000715003
MD14G1114100	uncharacterized protein LOC103408035 [Malus domestica]	AT2G46150.1	0.401679	7.90532	4.44226	21.7397	4.92192e-06	0.000331261
MD15G1265500	probable polyol transporter 6 [Malus domestica]	AT4G36670.1	20.29	435.759	4.43205	21.5863	1.21392e-08	1.97245e-06
MD11G1317200	uncharacterized protein LOC103422135 [Malus domestica]	AT5G38700.1	43.2785	934.197	4.43175	21.5819	5.78874e-09	1.04074e-06
MD08G1213600	ethylene-responsive transcription factor ERF021 [Malus domestica]	AT1G71450.1	1.47002	29.4984	4.42654	21.5042	2.62254e-05	0.00124656
MD01G1196300	ethylene-responsive transcription factor ERF027-like [Malus domestica] &gt;gi|292668985|gb|ADE41147.1| AP2 domain class transcription factor [Malus domestica]	AT5G52020.1	4.65891	104.564	4.40555	21.1936	3.58199e-07	3.58513e-05
MD04G1002500	beta-amyrin 28-oxidase-like [Pyrus x bretschneideri]	AT5G36110.1	149.536	3174.87	4.40514	21.1874	1.38375e-06	0.000112892
MD16G1267300	xyloglucan endotransglucosylase/hydrolase 8 [Malus domestica]	AT4G25810.1	60.9142	1281.06	4.39471	21.0348	9.06789e-06	0.000539558
MD09G1098600	myb-related protein Myb4-like [Malus domestica] &gt;gi|302398929|gb|ADL36759.1| MYB domain class transcription factor [Malus domestica]	AT2G31180.1	31.176	657.513	4.39257	21.0036	5.5162e-08	7.33616e-06
MD01G1196200	-	-	6.35159	130.077	4.3736	20.7292	2.83167e-08	4.08793e-06
MD05G1325400	F-box protein At1g61340-like [Malus domestica]	AT4G21510.1	267.024	5520.7	4.37	20.6776	3.05432e-14	2.52365e-11
MD10G1254300	cationic amino acid transporter 1-like [Malus domestica]	AT4G21120.1	46.8952	941.889	4.32107	19.9881	1.41669e-11	5.68453e-09
MD16G1044700	uncharacterized protein LOC103402715 [Malus domestica]	AT1G13340.1	9.24738	185.594	4.3104	19.8409	2.33526e-05	0.0011494
MD11G1254600	L-type lectin-domain containing receptor kinase IX.1-like [Pyrus x bretschneideri]	AT5G10530.1	5.75106	111.071	4.29224	19.5926	4.62275e-08	6.29894e-06
MD06G1044400	probable receptor-like protein kinase At5g47070 [Pyrus x bretschneideri]	AT5G47070.1	16.1785	318.019	4.2859	19.5068	3.03317e-09	5.9191e-07
MD17G1240800	uncharacterized protein LOC103933998 [Pyrus x bretschneideri]	AT4G28290.1	49.5581	966.457	4.28261	19.4623	1.19895e-08	1.9563e-06
MD08G1166100	ethylene-responsive transcription factor ERF014-like [Pyrus x bretschneideri]	AT1G21910.1	2.88933	57.4761	4.28162	19.4489	9.66628e-08	1.15232e-05
MD09G1118500	uncharacterized protein LOC103421572 [Malus domestica] &gt;gi|658059303|ref|XP_008365465.1| uncharacterized protein LOC103429094 [Malus domestica]	AT2G44310.1	5.058	97.3784	4.27274	19.3296	0.000260752	0.0078133
MD08G1109700	ATP-dependent 6-phosphofructokinase 6-like [Pyrus x bretschneideri]	AT4G26270.1	150.627	2879.06	4.256	19.1067	1.98826e-06	0.000151396
MD05G1324300	uncharacterized protein LOC103434726 [Malus domestica]	AT1G61260.1	350.343	6535.06	4.22076	18.6456	6.65698e-22	3.46737e-18
MD01G1209100	heavy metal-associated isoprenylated plant protein 3-like isoform X1 [Malus domestica]	AT1G01490.2	39.4487	732.67	4.21565	18.5796	8.87022e-09	1.48477e-06
MD09G1149300	aspartyl protease family protein 2 isoform X1 [Malus domestica]	AT3G59080.1	1.78644	31.0316	4.21395	18.5577	1.53652e-08	2.35847e-06
MD06G1007600	WAT1-related protein At2g37450-like [Malus domestica]	AT2G37450.1	0.681482	16.0255	4.20991	18.5058	0.00035957	0.0101259
MD15G1378100	putative clathrin assembly protein At4g40080 [Pyrus x bretschneideri]	AT4G40080.1	9.44134	167.252	4.20663	18.4638	1.14067e-25	1.10742e-21
MD15G1296400	calcium-transporting ATPase 2, plasma membrane-type-like [Malus domestica]	AT4G37640.1	25.5421	472.779	4.19981	18.3768	1.22593e-08	1.98365e-06
MD07G1018100	rust resistance kinase Lr10-like [Malus domestica] &gt;gi|1039885480|ref|XP_017188621.1| rust resistance kinase Lr10-like [Malus domestica]	AT5G24080.1	2.19375	37.6045	4.19574	18.325	4.78563e-08	6.47544e-06
MD11G1085000	probable serine/threonine-protein kinase At5g41260 [Malus domestica] &gt;gi|1039922273|ref|XP_008358978.2| probable serine/threonine-protein kinase At5g41260 [Malus domestica]	AT5G59010.1	126.33	2313.51	4.1931	18.2915	2.49071e-11	8.7162e-09
MD06G1024000	disease resistance protein RPM1-like [Malus domestica] &gt;gi|400296111|gb|AFP82245.1| NBS-LRR type disease resistance protein [Malus domestica]	AT3G07040.1	47.8426	872.121	4.19145	18.2705	7.15133e-08	8.9312e-06
MD06G1094700	late embryogenesis abundant protein At1g64065-like [Malus domestica]	AT2G46150.1	1.74034	33.0796	4.17471	18.0598	5.13188e-08	6.8959e-06
MD15G1088000	transcription factor MYB44-like [Malus domestica] &gt;gi|658050593|ref|XP_008361013.1| transcription factor MYB44-like [Malus domestica]	AT4G37260.1	19.8348	353.795	4.16649	17.9572	2.87894e-09	5.70412e-07
MD12G1113400	uncharacterized protein LOC103450013 [Malus domestica]	AT3G09870.1	51.0923	902.707	4.14788	17.727	1.28667e-10	3.54372e-08
MD01G1196100	dehydration-responsive element-binding protein 1B [Malus domestica] &gt;gi|506484520|gb|AGM16328.1| C-repeat binding factor 5 [Malus domestica]	AT4G25470.1	109.014	1917.28	4.13828	17.6094	3.56433e-08	4.96119e-06
MD05G1262700	beta-amyrin 28-oxidase-like [Malus domestica] &gt;gi|658030211|ref|XP_008350556.1| beta-amyrin 28-oxidase-like [Malus domestica]	AT5G36110.1	67.7716	1183.4	4.12567	17.4562	7.76926e-07	6.84153e-05
MD10G1316100	glucose-6-phosphate/phosphate translocator 2, chloroplastic isoform X2 [Malus domestica] &gt;gi|658046119|ref|XP_008358747.1| glucose-6-phosphate/phosphate translocator 2, chloroplastic-like isoform X2 [Malus domestica]	AT1G61800.1	191.852	3329.94	4.11721	17.3542	1.31987e-05	0.000727521
MD15G1007400	E3 ubiquitin-protein ligase ATL23-like [Malus domestica]	AT5G42200.1	4.10558	68.8537	4.11309	17.3047	9.4806e-06	0.000559528
MD03G1297400	uncharacterized protein LOC103432643 [Malus domestica]	AT5G38700.1	12.2256	213.586	4.10439	17.2007	1.06362e-09	2.34685e-07
MD05G1323500	internal alternative NAD(P)H-ubiquinone oxidoreductase A1, mitochondrial-like isoform X1 [Pyrus x bretschneideri]	AT1G07180.1	0.591889	10.2373	4.10098	17.1601	4.84044e-06	0.000328052
MD02G1141800	AAA-ATPase At2g18193-like [Malus domestica]	AT2G18193.1	3.68615	63.3397	4.0951	17.0903	1.72378e-13	1.21712e-10
MD00G1002600	transcription factor bHLH118-like [Malus domestica]	AT5G51790.1	4.85196	86.7097	4.08729	16.9979	4.88115e-06	0.00032966
MD15G1211600	putative nuclease HARBI1 [Malus domestica] &gt;gi|658033719|ref|XP_008352375.1| putative nuclease HARBI1 [Malus domestica]	AT5G12010.1	514.599	8739.94	4.0861	16.9839	3.60298e-07	3.59119e-05
MD12G1256100	receptor-like protein kinase FERONIA [Malus domestica]	AT3G51550.1	2.82551	48.9141	4.08003	16.9126	6.55122e-08	8.34132e-06
MD01G1213100	acidic endochitinase-like [Malus domestica]	AT5G24090.1	3.43858	59.3085	4.07074	16.804	9.82376e-06	0.000575408
MD13G1150700	probable WRKY transcription factor 48 [Malus domestica] &gt;gi|302399139|gb|ADL36864.1| WRKY domain class transcription factor [Malus domestica]	AT5G49520.1	42.5989	715.973	4.06779	16.7697	1.82878e-12	9.46918e-10
MD06G1094200	late embryogenesis abundant protein At1g64065-like [Malus domestica]	AT2G46150.1	23.9566	398.815	4.04984	16.5624	2.87671e-12	1.39642e-09
MD02G1132400	snakin-2-like [Malus domestica]	AT1G75750.1	8.83517	150.505	4.04933	16.5566	2.95118e-07	3.03995e-05
MD14G1123000	probable WRKY transcription factor 53 [Malus domestica]	AT4G11070.1	122.264	2016.92	4.04577	16.5158	1.98086e-05	0.00100032
MD08G1217500	serine/threonine-protein kinase-like protein CCR4 [Malus domestica]	AT5G47850.1	1.73081	25.7134	4.04445	16.5007	8.81438e-07	7.62356e-05
ncRNA:MD11G1218000	-	-	119.779	1964.15	4.03581	16.4022	4.96846e-10	1.16936e-07
MD15G1277200	probable disease resistance protein At5g66900 [Malus domestica]	AT5G66900.1	9.8588	163.488	4.02799	16.3135	1.18269e-09	2.58026e-07
MD06G1232800	U-box domain-containing protein 21-like [Malus domestica]	AT5G37490.1	59.0357	965.363	4.02508	16.2806	2.65894e-19	6.45357e-16
MD07G1236100	protein NETWORKED 4A-like [Malus domestica]	AT5G58320.1	2.36952	38.8131	4.02072	16.2314	1.91158e-06	0.000146998
MD12G1158500	uncharacterized protein At1g04910-like [Pyrus x bretschneideri]	AT3G54100.1	71.7898	1165.91	4.01992	16.2224	2.71734e-11	9.42188e-09
MD10G1275500	uncharacterized protein LOC103434909 [Malus domestica]	AT1G29290.1	0.92336	15.0087	4.01351	16.1506	7.47835e-07	6.66088e-05
MD17G1085400	uncharacterized protein LOC103404754 [Malus domestica] &gt;gi|658053022|ref|XP_008362246.1| uncharacterized protein LOC103425925 [Malus domestica] &gt;gi|694320238|ref|XP_009350512.1| uncharacterized protein LOC103942041 [Pyrus x bretschneideri]	AT4G10270.1	5.35827	86.1915	4.00838	16.0932	1.68023e-06	0.000131818
MD16G1103600	cytochrome P450 71B37-like [Malus domestica]	AT3G26330.1	1.44471	27.0305	3.99789	15.9766	0.000318122	0.00916464
MD02G1249400	rust resistance kinase Lr10-like [Malus domestica]	AT1G66920.1	20.782	326.269	3.98183	15.7997	2.7509e-07	2.87875e-05
MD11G1214800	GDSL esterase/lipase At5g55050-like [Malus domestica]	AT5G55050.1	147.993	2331.33	3.97653	15.7418	3.31874e-06	0.000236912
MD05G1282000	protein TIFY 5A-like [Malus domestica]	AT1G30135.1	4.73344	74.864	3.97649	15.7414	1.18889e-10	3.42083e-08
MD06G1010900	ABA 8&apos;-hydroxylase 4 [Pyrus pyrifolia]	AT4G19230.1	158.386	2485.81	3.97288	15.7021	1.26493e-05	0.000708835
MD16G1267200	xyloglucan endotransglucosylase/hydrolase 8 [Malus domestica]	AT4G25810.1	388.454	6089.31	3.97068	15.6781	2.74248e-05	0.0012925
MD01G1139700	ultraviolet-B receptor UVR8-like [Pyrus x bretschneideri]	AT3G55580.1	7.96335	124.514	3.96568	15.6239	6.50281e-06	0.000416717
MD16G1116100	geraniol 8-hydroxylase-like [Pyrus x bretschneideri]	AT2G45550.1	35.6845	552.186	3.94725	15.4256	1.57795e-05	0.000834803
MD12G1161200	uncharacterized protein LOC103443768 [Malus domestica]	AT5G57510.1	2.18812	30.6478	3.94455	15.3967	4.01803e-12	1.83572e-09
MD15G1425900	putative calcium-transporting ATPase 13, plasma membrane-type [Pyrus x bretschneideri]	AT3G22910.1	40.6531	625.021	3.94197	15.3692	8.33178e-07	7.25463e-05
MD01G1148700	LOW QUALITY PROTEIN: UDP-glycosyltransferase 76F1 [Malus domestica]	AT3G55700.1	46.5455	703.528	3.91843	15.1204	2.4489e-06	0.000180568
MD03G1148500	NAC domain-containing protein 90-like [Malus domestica]	AT3G44350.2	104.3	1569.4	3.91403	15.0744	5.29733e-06	0.000351652
MD12G1133300	exocyst complex component EXO70B1-like [Malus domestica]	AT3G09520.1	22.3581	333.205	3.90044	14.9331	1.76488e-12	9.26179e-10
MD11G1123400	dof zinc finger protein DOF2.1-like [Malus domestica]	AT2G28510.1	207.351	3073.87	3.88817	14.8066	3.8223e-12	1.79499e-09
MD11G1235200	uncharacterized protein LOC103448600 [Malus domestica]	AT4G10265.1	232.923	3405.24	3.87019	14.6233	2.02534e-08	3.04852e-06
MD05G1349800	probable WRKY transcription factor 31 [Malus domestica]	AT1G62300.1	45.4908	662.997	3.86813	14.6024	7.11896e-07	6.36999e-05
MD12G1168300	trihelix transcription factor GT-3b [Malus domestica]	AT5G01380.1	13.2364	195.064	3.86526	14.5734	3.59974e-10	8.79198e-08
MD01G1121900	aquaporin TIP1-3 [Pyrus x bretschneideri]	AT4G01470.1	11.357	167.127	3.86029	14.5232	5.11012e-06	0.000342149
MD05G1020500	U-box domain-containing protein 29-like [Malus domestica]	AT3G18710.1	72.0642	1040.63	3.85607	14.4808	5.09608e-12	2.30117e-09
MD10G1290600	ethylene-responsive transcription factor 4-like [Malus domestica] &gt;gi|292668927|gb|ADE41118.1| AP2 domain class transcription factor [Malus domestica]	-	0.254781	5.2066	3.84647	14.3848	6.02004e-05	0.00244287
MD12G1174700	ammonium transporter 2-like [Malus domestica]	AT2G38290.1	13.3115	193.859	3.83753	14.2959	1.97697e-06	0.000151129
MD07G1236000	protein NETWORKED 4A-like isoform X1 [Malus domestica]	AT5G05180.2	3.03011	42.9625	3.83501	14.2709	6.14781e-08	8.01155e-06
MD02G1001900	2-alkenal reductase (NADP(+)-dependent)-like [Malus domestica]	AT3G03080.1	15.3121	218.962	3.82518	14.1741	1.97825e-08	2.98923e-06
MD11G1233100	calcium-binding protein PBP1-like [Malus domestica]	AT4G27280.1	302.254	4277.11	3.82332	14.1558	5.07152e-08	6.83845e-06
MD12G1038600	NDR1/HIN1-Like protein 3-like [Malus domestica]	AT5G06320.1	490.509	6930.93	3.82016	14.1248	3.83644e-12	1.79499e-09
MD12G1040100	calmodulin-binding transcription activator 3-like [Malus domestica]	AT2G22300.2	4.50382	68.1396	3.81572	14.0814	8.87311e-06	0.000530121
MD02G1224000	probable LRR receptor-like serine/threonine-protein kinase At3g47570 [Malus domestica]	AT3G47570.1	2.43727	35.489	3.81195	14.0447	2.84959e-05	0.00133166
MD17G1045600	AAA-ATPase ASD, mitochondrial-like [Malus domestica]	AT5G40010.1	42.8987	602.415	3.801	13.9385	2.4717e-08	3.64966e-06
MD04G1098900	putative serine/threonine-protein kinase [Pyrus x bretschneideri]	AT1G16670.1	5.29762	74.6324	3.80071	13.9357	9.19453e-08	1.10888e-05
MD13G1096500	cysteine-rich receptor-like protein kinase 2 isoform X2 [Malus domestica]	AT1G70520.1	0.585343	7.29403	3.79354	13.8665	7.74242e-05	0.0029977
MD12G1089500	glucan endo-1,3-beta-glucosidase-like [Malus domestica]	AT4G16260.1	2.63348	35.2232	3.79173	13.8492	3.17814e-10	7.81137e-08
MD13G1134300	uncharacterized protein LOC103944736 [Pyrus x bretschneideri]	AT1G28190.1	30.8661	429.938	3.79077	13.8399	3.60738e-08	5.00318e-06
MD10G1222400	leucine-rich repeat receptor protein kinase EMS1-like [Malus domestica]	AT2G34930.1	1.39837	18.1945	3.78622	13.7964	6.09969e-05	0.00246488
MD09G1127500	uncharacterized protein LOC103944608 [Pyrus x bretschneideri] &gt;gi|694427704|ref|XP_009341464.1| uncharacterized protein LOC103933498 [Pyrus x bretschneideri]	-	13.23	181.024	3.78345	13.77	4.47525e-11	1.42452e-08
MD05G1030800	ethylene-responsive transcription factor ABR1-like [Malus domestica]	AT5G50080.1	36.4482	498.806	3.77038	13.6458	1.17635e-10	3.42083e-08
MD08G1186300	protein EXORDIUM-like [Malus domestica]	AT4G08950.1	2.73055	38.4318	3.76486	13.5936	1.00392e-10	2.99895e-08
MD15G1404800	serine/threonine-protein kinase-like protein CCR4 [Pyrus x bretschneideri]	AT5G47850.1	145.078	1962.02	3.75769	13.5263	5.99089e-08	7.85981e-06
MD10G1259300	endoplasmic reticulum oxidoreductin-1-like [Malus domestica]	AT1G72280.1	783.781	10595.1	3.75668	13.5168	4.00821e-08	5.49266e-06
MD05G1087200	protein SRC2 homolog isoform X2 [Pyrus x bretschneideri]	AT4G34150.1	42.3641	570.708	3.75351	13.4871	3.63486e-07	3.59176e-05
MD13G1151300	calmodulin-4 [Malus domestica]	AT5G49480.1	24.9198	336.028	3.74447	13.4029	6.49681e-10	1.51076e-07
MD11G1167900	NAC domain-containing protein 90-like [Malus domestica]	AT5G22380.1	11.3434	149.497	3.74244	13.384	4.60002e-07	4.3464e-05
MD17G1279200	transcription factor MYB108-like [Malus domestica]	AT2G47190.1	5.88622	76.7508	3.73645	13.3286	0.000369518	0.0102866
MD11G1040000	transcription factor TGA5-like [Malus domestica]	AT1G58330.1	5.93487	79.5177	3.73091	13.2775	1.16115e-05	0.000660207
MD15G1076300	LOW QUALITY PROTEIN: putative receptor protein kinase ZmPK1 [Malus domestica]	AT4G00340.1	31.0725	411.834	3.71646	13.1451	1.55359e-07	1.77447e-05
MD17G1146300	hypothetical protein PRUPE_3G019100 [Prunus persica]	AT5G10695.1	2.62323	34.7499	3.70829	13.0709	4.09515e-06	0.000284492
MD16G1090600	uncharacterized protein LOC103403005 [Malus domestica]	AT1G23850.1	7.04848	93.602	3.70525	13.0434	3.79688e-07	3.73286e-05
MD15G1022900	probable disease resistance protein At5g66910 [Malus domestica]	-	1.35194	19.7798	3.70339	13.0266	1.62908e-05	0.000852613
MD02G1199100	disease resistance protein RPM1-like [Malus domestica]	AT3G07040.1	1.80179	20.881	3.69642	12.9638	3.43466e-06	0.000244288
MD10G1301800	probable ADP-ribosylation factor GTPase-activating protein AGD5 isoform X2 [Malus domestica]	AT5G54310.1	8.33874	109.201	3.68606	12.8711	1.1688e-06	9.82451e-05
MD10G1033200	leucine-rich repeat receptor protein kinase EMS1-like [Malus domestica]	AT5G42440.1	138.446	1782.2	3.68424	12.8548	5.72954e-17	9.27088e-14
MD09G1270800	nudix hydrolase 18, mitochondrial-like [Pyrus x bretschneideri]	AT1G14860.1	5.70034	73.0629	3.67269	12.7524	0.000279224	0.00829005
MD07G1251200	disease resistance protein RPP8-like [Malus domestica] &gt;gi|658023632|ref|XP_008347217.1| disease resistance protein RPP8-like [Malus domestica]	AT5G43470.2	11.2486	141.728	3.66611	12.6943	2.00861e-12	1.01302e-09
MD06G1010300	transport and Golgi organization 2 homolog [Malus domestica]	AT4G38260.1	1.16283	13.5765	3.6562	12.6074	4.68673e-05	0.00200666
MD05G1130300	expansin-like A1 [Malus domestica]	AT4G38400.1	526.286	6559.14	3.63914	12.4592	1.51158e-05	0.000807435
MD07G1255400	21 kDa protein-like [Malus domestica]	AT5G62360.1	3.88856	49.3328	3.63767	12.4465	8.59532e-06	0.000516617
MD13G1184800	basic 7S globulin-like [Malus domestica]	AT1G03220.1	12.0205	149.967	3.63032	12.3832	3.67465e-05	0.00165355
MD06G1232000	nudix hydrolase 18, mitochondrial [Malus domestica] &gt;gi|658022799|ref|XP_008346808.1| nudix hydrolase 18, mitochondrial-like [Malus domestica]	AT2G01670.1	289.803	3580.04	3.62721	12.3566	1.51033e-07	1.7456e-05
MD15G1151400	uncharacterized protein LOC103456375 [Malus domestica]	-	336.234	4134.28	3.61943	12.2902	4.13504e-11	1.34941e-08
MD16G1116200	geraniol 8-hydroxylase-like isoform X1 [Pyrus x bretschneideri] &gt;gi|1079234881|ref|XP_018506465.1| geraniol 8-hydroxylase-like isoform X2 [Pyrus x bretschneideri] &gt;gi|1079234885|ref|XP_018506466.1| geraniol 8-hydroxylase-like isoform X2 [Pyrus x bretschneideri]	AT2G45550.1	63.2245	777.354	3.61584	12.2596	2.14176e-06	0.000161501
MD01G1136700	probable E3 ubiquitin-protein ligase RHC2A [Malus domestica] &gt;gi|658016386|ref|XP_008343535.1| probable E3 ubiquitin-protein ligase RHC2A [Malus domestica]	AT2G39720.1	234.076	2871.31	3.61531	12.2551	3.58397e-16	4.79931e-13
MD06G1218400	calmodulin-binding protein 60 F [Malus domestica]	AT1G73805.1	4.00329	50.7914	3.61107	12.2191	9.56051e-05	0.00355285
MD14G1114900	late embryogenesis abundant protein At1g64065-like [Malus domestica]	AT2G46150.1	1.12252	13.0865	3.59711	12.1014	0.000141292	0.00484283
MD08G1135200	leucine-rich repeat extensin-like protein 3, partial [Malus domestica]	AT3G24480.1	2.79327	34.1378	3.59536	12.0868	1.78748e-05	0.000921845
MD07G1215700	nematode resistance protein-like HSPRO2 [Malus domestica]	AT2G40000.1	290.032	3504	3.59454	12.0799	7.98589e-11	2.4613e-08
MD02G1028600	umecyanin-like [Malus domestica]	AT5G20230.1	4.92748	58.8681	3.58974	12.0398	3.78745e-06	0.000266452
MD11G1048400	calcium uniporter protein 6, mitochondrial-like [Malus domestica]	AT1G09575.1	14.4713	172.497	3.58963	12.0389	1.22026e-09	2.64736e-07
MD05G1253400	protein PHLOEM PROTEIN 2-LIKE A1-like [Malus domestica]	AT4G19840.1	1.89022	24.278	3.58818	12.0268	0.000333449	0.00953545
MD13G1041700	uncharacterized protein LOC103451648 [Malus domestica] &gt;gi|658031128|ref|XP_008351021.1| uncharacterized protein LOC103414411 [Malus domestica] &gt;gi|658048945|ref|XP_008360155.1| uncharacterized protein LOC103423853 [Malus domestica]	AT1G25422.1	339.377	4081.54	3.58803	12.0255	3.64433e-11	1.20961e-08
MD11G1256100	LOW QUALITY PROTEIN: UDP-glycosyltransferase 79B3-like [Malus domestica]	AT5G53990.1	2.21834	25.7703	3.58482	11.9988	8.88687e-06	0.000530127
MD13G1231500	ubiquinol oxidase, mitochondrial-like [Malus domestica]	AT5G64210.1	7.68198	90.8238	3.58262	11.9805	0.000124503	0.00441144
MD09G1266400	LOW QUALITY PROTEIN: U-box domain-containing protein 21 [Malus domestica]	AT3G02840.1	16.1594	192.706	3.58245	11.9791	8.64588e-09	1.47238e-06
MD16G1164700	RING-H2 finger protein ATL2-like [Pyrus x bretschneideri]	AT3G16720.1	301.485	3595.97	3.57658	11.9305	1.92202e-11	7.10853e-09
MD17G1265700	phospholipase A1-IIdelta-like [Malus domestica]	AT2G42690.1	27.0426	322.394	3.55901	11.7861	3.02599e-13	2.02605e-10
MD01G1142600	UDP-glycosyltransferase 76F1-like [Pyrus x bretschneideri]	AT3G55700.1	11.6353	135.757	3.54851	11.7006	4.077e-09	7.68574e-07
MD16G1116300	geraniol 8-hydroxylase-like, partial [Pyrus x bretschneideri]	AT2G45550.1	7.48672	87.2304	3.54305	11.6564	7.1755e-08	8.9312e-06
MD09G1266300	U-box domain-containing protein 21 [Pyrus x bretschneideri]	AT5G37490.1	21.1623	245.106	3.54159	11.6446	4.56277e-10	1.09377e-07
MD04G1190900	LOW QUALITY PROTEIN: galactinol synthase 2 [Malus domestica] &gt;gi|658040325|ref|XP_008355760.1| galactinol synthase 2-like [Malus domestica]	AT1G56600.1	5.57973	66.8043	3.53928	11.626	9.18107e-06	0.000544332
MD17G1278100	probable WRKY transcription factor 23 [Malus domestica]	AT2G47260.1	34.9582	407.414	3.53659	11.6044	1.54006e-07	1.76942e-05
MD14G1125500	uncharacterized protein LOC103452563 [Malus domestica]	AT4G24110.1	200.474	2317.52	3.53161	11.5643	9.28826e-09	1.54518e-06
MD05G1208000	uncharacterized endoplasmic reticulum membrane protein YGL010W-like [Pyrus x bretschneideri]	AT1G18720.1	37.9825	439.584	3.52545	11.5151	2.10722e-07	2.30512e-05
MD12G1010100	TMV resistance protein N-like [Malus domestica]	AT5G17680.1	304.15	3457.04	3.50563	11.358	2.80167e-14	2.41778e-11
MD07G1082700	protein NRT1/ PTR FAMILY 7.3-like isoform X1 [Pyrus x bretschneideri] &gt;gi|1079259891|ref|XP_018500989.1| protein NRT1/ PTR FAMILY 7.3-like isoform X2 [Pyrus x bretschneideri]	AT1G32450.1	1.76703	20.5842	3.49969	11.3113	8.93255e-05	0.00337736
MD09G1152600	brassinosteroid-regulated protein BRU1-like precursor [Malus domestica] &gt;gi|187372994|gb|ACD03231.1| xyloglucan endotransglucosylase/hydrolase 7 [Malus domestica]	AT3G23730.1	422.953	4742.99	3.48757	11.2167	1.58835e-05	0.000837205
MD10G1222900	probable leucine-rich repeat receptor-like protein kinase At5g63930 [Malus domestica]	AT2G34930.1	40.959	458.398	3.48573	11.2023	3.92418e-06	0.000274085
MD01G1232800	lecithin retinol acyltransferase-like [Malus domestica]	AT5G16360.1	2.06398	24.3467	3.48014	11.159	5.88913e-05	0.00240989
MD09G1187500	protein YLS9-like [Malus domestica]	AT1G65690.1	19.3956	214.701	3.47838	11.1455	0.000157016	0.0052565
MD05G1122000	probable BOI-related E3 ubiquitin-protein ligase 2 [Malus domestica]	AT4G35070.2	20.8508	235.792	3.47622	11.1287	6.11907e-26	7.92093e-22
MD17G1042500	probable galacturonosyltransferase-like 10 [Malus domestica]	AT3G28340.1	216.425	2399.55	3.47112	11.0895	2.36164e-05	0.00115672
MD04G1238700	putative wall-associated receptor kinase-like 16 [Pyrus x bretschneideri]	AT1G16130.1	1.01743	10.6165	3.46982	11.0795	0.000312625	0.00905329
MD03G1185700	calcium-binding protein PBP1-like isoform X2 [Pyrus x bretschneideri]	AT4G27280.1	477.629	5246.38	3.45759	10.9859	6.94364e-06	0.000440535
MD01G1000200	amino-acid permease BAT1 homolog [Malus domestica]	AT2G01170.1	16.2405	181.556	3.45099	10.9359	4.49784e-09	8.39756e-07
MD12G1096800	uncharacterized protein LOC103449787 [Malus domestica]	AT3G10040.1	95.0154	1038.23	3.44873	10.9187	2.30711e-05	0.00113699
MD15G1170300	blue copper protein-like [Malus domestica]	AT5G20230.1	5.86063	66.2626	3.43894	10.8449	0.000143898	0.00491914
MD09G1160500	hypothetical protein PRUPE_3G019100 [Prunus persica]	-	8.37136	93.9499	3.43256	10.797	3.22917e-08	4.56006e-06
MD14G1180300	probable inactive poly [ADP-ribose] polymerase SRO5 [Malus domestica]	AT5G62520.1	19.5471	209.882	3.42252	10.7221	0.000158986	0.00530874
MD01G1222200	uncharacterized protein LOC103408827 [Malus domestica]	-	146.918	1560.03	3.40745	10.6107	2.88345e-08	4.14726e-06
MD01G1209000	FK506-binding protein 4-like [Malus domestica] &gt;gi|658016832|ref|XP_008343770.1| FK506-binding protein 4-like [Malus domestica]	AT1G01490.2	326.788	3439.17	3.3954	10.5224	6.39787e-06	0.000412032
MD11G1120000	probable serine/threonine-protein kinase RLCKVII [Malus domestica]	AT1G07870.2	158.682	1661.76	3.38924	10.4777	1.1131e-09	2.44214e-07
MD10G1032000	ethylene-responsive transcription factor ABR1-like [Malus domestica] &gt;gi|292668941|gb|ADE41125.1| AP2 domain class transcription factor [Malus domestica]	AT5G64750.1	220.248	2305.98	3.387	10.4614	7.23768e-06	0.000454803
MD08G1007800	G-type lectin S-receptor-like serine/threonine-protein kinase At1g67520 [Malus domestica]	AT4G11530.1	48.3586	507.172	3.38491	10.4462	7.94079e-07	6.9632e-05
MD07G1201700	probable E3 ubiquitin-protein ligase RHC2A [Malus domestica]	AT2G39720.1	133.669	1393.38	3.38133	10.4203	1.02482e-20	3.06137e-17
MD05G1213400	ankyrin repeat-containing protein At3g12360-like [Malus domestica]	AT4G03500.1	10.3252	107.735	3.37602	10.382	1.53999e-07	1.76942e-05
MD11G1070500	probable protein phosphatase 2C 25 [Pyrus x bretschneideri]	AT2G30020.1	206.41	2137.48	3.37312	10.3612	1.59915e-09	3.37508e-07
MD04G1222400	uncharacterized protein LOC103434157 [Malus domestica]	AT4G14746.1	22.4836	233.244	3.36561	10.3074	3.36379e-05	0.00152605
MD04G1202100	conserved Plasmodium protein, unknown function [Plasmodium reichenowi]	-	278.083	2864.86	3.36493	10.3026	1.79544e-10	4.7111e-08
MD13G1257600	uncharacterized protein LOC103454680 [Malus domestica]	AT5G57510.1	5.72982	56.034	3.35921	10.2618	5.70608e-16	7.38633e-13
MD03G1267500	uncharacterized isomerase BH0283-like [Malus domestica]	AT4G02860.1	0.771266	9.44358	3.35204	10.2109	0.000215512	0.00672482
MD01G1213300	acidic endochitinase SE2-like [Malus domestica] &gt;gi|1039915871|ref|XP_008354249.2| acidic endochitinase SE2-like [Malus domestica]	AT5G24090.1	140.296	1431.99	3.34639	10.171	9.90655e-07	8.43665e-05
MD15G1071400	zinc finger protein ZAT10-like [Malus domestica]	AT1G27730.1	1111.74	11300.2	3.34564	10.1657	8.78145e-21	2.84182e-17
MD02G1001300	MLO-like protein 1 [Malus domestica]	AT4G02600.2	45.2756	463.03	3.34424	10.1558	1.30486e-08	2.10261e-06
MD06G1014000	UDP-glycosyltransferase 73D1-like [Malus domestica]	AT2G36780.1	146.458	1485.29	3.33963	10.1235	1.97267e-17	3.48212e-14
MD04G1178900	calcium-binding protein CML42-like [Pyrus x bretschneideri]	AT4G20780.1	254.498	2567.84	3.33224	10.0717	3.68576e-13	2.42598e-10
MD11G1096200	E3 ubiquitin-protein ligase RDUF1-like [Malus domestica]	AT5G59550.1	192.574	1933.36	3.32951	10.0527	2.92249e-15	3.338e-12
MD16G1093500	uncharacterized protein LOC103452361 [Malus domestica]	AT1G70420.1	395.903	3974.62	3.3278	10.0408	1.53058e-06	0.000122302
MD13G1284800	beta-amyrin 28-oxidase [Malus domestica]	AT5G36110.1	131.519	1306.99	3.31318	9.93952	7.62653e-05	0.00296705
MD05G1248200	probable LRR receptor-like serine/threonine-protein kinase At1g12460 [Malus domestica]	AT3G53240.1	33.3463	334.345	3.31205	9.93177	3.81359e-14	3.02239e-11
MD08G1186100	protein EXORDIUM-like [Pyrus x bretschneideri]	AT4G08950.1	645.235	6397.57	3.3098	9.91627	1.07018e-05	0.000617524
MD02G1190900	LOW QUALITY PROTEIN: 1-aminocyclopropane-1-carboxylate synthase [Malus domestica]	AT4G37770.1	4.84326	48.7269	3.29734	9.831	3.51457e-05	0.00159073
MD15G1158100	uncharacterized protein LOC103415701 [Malus domestica]	AT4G02040.1	53.8833	530.55	3.29672	9.82679	5.10024e-14	3.90688e-11
MD04G1167700	probable WRKY transcription factor 33 [Malus domestica] &gt;gi|302399143|gb|ADL36866.1| WRKY domain class transcription factor [Malus domestica]	AT2G38470.1	90.8457	886.23	3.28855	9.77129	3.46844e-05	0.00157169
MD11G1019000	tyrosine-sulfated glycopeptide receptor 1-like [Malus domestica]	AT1G72300.1	3.56883	36.2038	3.28736	9.76323	0.000132269	0.00462335
MD06G1094500	uncharacterized protein LOC103441150 [Malus domestica]	AT2G46150.1	14.3321	139.468	3.28696	9.76055	2.67438e-06	0.000194853
MD11G1235300	uncharacterized protein LOC103448601 [Malus domestica]	AT4G10265.1	255.141	2471.35	3.27607	9.68713	1.60604e-11	6.17515e-09
MD06G1091500	uncharacterized protein LOC103439247 [Malus domestica]	AT2G46150.1	4.08108	38.3818	3.25621	9.55473	1.61143e-07	1.83514e-05
MD04G1170900	cationic peroxidase 1-like [Malus domestica]	AT5G05340.1	30.2023	289.977	3.25258	9.53067	5.7372e-05	0.00236015
MD15G1055200	putative nuclease HARBI1 [Malus domestica]	AT5G12010.1	189.598	1794.22	3.23885	9.44041	7.8516e-21	2.7719e-17
MD03G1152100	probable CCR4-associated factor 1 homolog 11 [Pyrus x bretschneideri]	AT3G44260.1	920.702	8671.87	3.23579	9.42044	1.85876e-08	2.81966e-06
MD00G1180100	probable xyloglucan endotransglucosylase/hydrolase protein 8 [Malus domestica]	AT1G11545.1	2.81637	28.3112	3.23515	9.41624	4.33983e-05	0.00188938
MD10G1014800	stearoyl-[acyl-carrier-protein] 9-desaturase 6, chloroplastic-like [Malus domestica]	AT1G43800.1	776.403	7279.69	3.2285	9.37293	1.61704e-07	1.83614e-05
MD05G1329600	G-type lectin S-receptor-like serine/threonine-protein kinase B120, partial [Malus domestica]	AT4G21390.1	207.543	1899.32	3.19197	9.13856	4.01688e-08	5.49266e-06
MD11G1039300	uncharacterized protein LOC103931499 [Pyrus x bretschneideri]	AT4G05030.1	7.01399	63.7612	3.19039	9.12858	0.000139584	0.00480978
MD12G1216300	protein SRC2-like [Malus domestica]	AT1G09070.1	993.666	9060.02	3.18886	9.11887	2.56997e-09	5.1711e-07
MD09G1079600	uncharacterized protein LOC103442476 [Malus domestica] &gt;gi|658044314|ref|XP_008357806.1| uncharacterized protein LOC103421540 [Malus domestica]	AT5G38760.1	163.025	1467.63	3.17045	9.00327	5.91502e-08	7.78657e-06
MD07G1070500	rust resistance kinase Lr10-like [Pyrus x bretschneideri]	AT1G66920.1	8.77028	80.2041	3.1578	8.92469	1.35374e-05	0.000741452
MD05G1112600	receptor-like protein kinase HAIKU2 [Malus domestica]	AT1G09970.1	8.33968	75.4665	3.14774	8.86267	2.06508e-05	0.00103345
MD07G1300200	caffeic acid 3-O-methyltransferase-like [Malus domestica]	AT5G54160.1	6.84668	61.9517	3.14538	8.84817	1.43344e-05	0.000775294
MD05G1267600	reticuline oxidase-like protein [Pyrus x bretschneideri]	AT4G20840.1	28.6095	250.949	3.14239	8.82986	1.4847e-08	2.29709e-06
MD15G1343400	probable receptor-like protein kinase At1g11050 [Malus domestica]	AT1G11050.1	10.1834	87.4925	3.13666	8.79488	2.27325e-05	0.00112315
MD01G1041900	zinc finger protein ZAT10-like [Malus domestica] &gt;gi|302398685|gb|ADL36637.1| C2H2L domain class transcription factor [Malus domestica]	AT1G27730.1	153.532	1335.56	3.12313	8.71274	5.66305e-06	0.000370858
MD05G1248100	LRR receptor-like serine/threonine-protein kinase GSO1 [Malus domestica]	AT2G34930.1	105.041	916.613	3.12259	8.70948	6.69503e-12	2.98845e-09
MD16G1047700	AP2/ERF and B3 domain-containing transcription factor RAV1 [Malus domestica]	AT1G25560.1	600.359	5227.1	3.12195	8.70565	1.26412e-10	3.53173e-08
MD08G1059500	uncharacterized protein LOC103440754 [Malus domestica]	AT5G11000.1	200.706	1747.4	3.12168	8.70402	1.62767e-12	8.65873e-10
MD15G1277700	probable disease resistance protein At5g66900 [Malus domestica]	AT5G66900.1	16.8242	145.581	3.11265	8.64969	2.39821e-05	0.00116561
MD13G1063900	NAC transcription factor 29 [Malus domestica] &gt;gi|657994249|ref|XP_008389427.1| NAC transcription factor 29 [Malus domestica] &gt;gi|1039842458|ref|XP_017192185.1| NAC transcription factor 29 [Malus domestica]	AT1G69490.1	10.4236	91.1998	3.09667	8.55442	0.000144778	0.00494402
MD01G1049600	BON1-associated protein 2-like [Malus domestica]	AT2G45760.1	152.922	1307.43	3.09427	8.54022	2.82563e-07	2.93397e-05
MD07G1263200	ethylene-responsive transcription factor ERF027-like [Malus domestica] &gt;gi|292668909|gb|ADE41109.1| AP2 domain class transcription factor [Malus domestica]	AT5G52020.1	238.495	2037.89	3.09365	8.53656	3.04847e-07	3.09906e-05
MD06G1013900	UDP-glycosyltransferase 73C6-like [Malus domestica]	-	313.444	2663.61	3.08518	8.48653	9.87947e-17	1.47561e-13
MD13G1113700	4-coumarate--CoA ligase-like 9 [Malus domestica]	AT5G63380.1	18.4731	158.817	3.07488	8.42621	2.38315e-07	2.54251e-05
MD08G1086500	zinc finger protein ZAT10 [Pyrus x bretschneideri]	AT1G27730.1	320.27	2685.51	3.06883	8.39094	1.18101e-05	0.000670516
MD12G1137500	type I inositol polyphosphate 5-phosphatase 8-like [Malus domestica] &gt;gi|1039838963|ref|XP_017191614.1| type I inositol polyphosphate 5-phosphatase 8-like [Malus domestica]	AT2G37440.1	23.5201	200.379	3.06853	8.38918	5.71483e-06	0.000372365
MD13G1198700	BI1-like protein [Malus domestica]	AT1G03070.2	16.5097	139.29	3.05734	8.32436	4.27399e-05	0.001867
MD12G1181000	probable WRKY transcription factor 33 [Malus domestica]	AT2G38470.1	136.92	1130.1	3.04629	8.26085	6.46333e-06	0.000415558
MD05G1039000	receptor-like protein kinase 2 [Malus domestica]	AT1G34420.1	21.9336	183.661	3.04435	8.24973	6.6592e-11	2.06883e-08
MD06G1200300	diacylglycerol kinase 1-like isoform X1 [Malus domestica] &gt;gi|657965864|ref|XP_008374603.1| diacylglycerol kinase 1-like isoform X1 [Malus domestica]	AT5G07920.1	278.634	2280.92	3.03187	8.17871	3.74709e-05	0.0016803
MD12G1182900	protein LURP-one-related 10 [Prunus persica] &gt;gi|1139769108|gb|ONI03871.1| hypothetical protein PRUPE_6G287500 [Prunus persica]	AT5G01750.2	20.8162	169.274	3.02928	8.16402	1.08628e-07	1.27445e-05
MD09G1065700	transcription initiation factor IIB-like [Malus domestica]	AT3G10330.1	30.039	241.518	3.00909	8.05058	0.000160976	0.00536135
MD04G1165400	uncharacterized protein LOC103433697 [Malus domestica]	AT2G40340.1	8.13823	65.4099	3.00499	8.02774	0.000183906	0.00595646
MD05G1109800	-	-	36.1811	293.519	3.00406	8.02253	7.93283e-09	1.38145e-06
MD13G1165000	RING-H2 finger protein ATL2-like [Malus domestica]	AT3G16720.1	263.857	2108.39	2.99877	7.99321	1.80499e-05	0.000928408
MD15G1233400	serine acetyltransferase 2-like isoform X2 [Malus domestica]	AT4G35640.1	22.5216	180.626	2.99817	7.98987	7.45957e-06	0.000463724
MD14G1037300	NDR1/HIN1-Like protein 3-like [Malus domestica]	AT5G06320.1	1001.51	7984.46	2.99497	7.97213	2.77417e-10	6.95047e-08
MD10G1133400	NAC transcription factor 29-like [Malus domestica]	AT2G17040.1	29.4924	235.364	2.99425	7.96818	1.66973e-06	0.000131259
MD16G1051200	probable calcium-binding protein CML16 [Malus domestica] &gt;gi|1039860304|ref|XP_017179218.1| probable calcium-binding protein CML16 [Malus domestica]	AT3G25600.1	2.42649	21.0942	2.99328	7.96284	1.64084e-06	0.00012925
MD11G1054600	putative disease resistance protein RGA4 isoform X1 [Pyrus x bretschneideri] &gt;gi|1079237250|ref|XP_018506933.1| putative disease resistance protein RGA4 isoform X1 [Pyrus x bretschneideri] &gt;gi|1079237252|ref|XP_018506934.1| putative disease resistance protein RGA4 isoform X1 [Pyrus x bretschneideri]	AT3G14470.1	68.6927	543.264	2.97955	7.88738	1.15754e-11	4.88609e-09
MD12G1154700	hypothetical protein PRUPE_6G264500 [Prunus persica]	-	1.87343	14.0154	2.97845	7.88137	0.000363327	0.0101947
MD16G1105400	uncharacterized protein LOC103949846 [Pyrus x bretschneideri]	AT1G24530.1	35.1716	276.91	2.97677	7.87223	1.03791e-08	1.71515e-06
MD14G1196300	F-box protein SKIP23 [Malus domestica] &gt;gi|658028668|ref|XP_008349766.1| F-box protein SKIP23-like [Malus domestica]	AT2G17030.1	47.1104	370.246	2.97441	7.85934	3.09128e-05	0.00141899
MD04G1011500	TMV resistance protein N-like [Malus domestica]	AT1G27170.1	64.522	502.084	2.95898	7.77575	8.44995e-05	0.00321396
MD13G1096200	cysteine-rich receptor-like protein kinase 2 isoform X1 [Malus domestica] &gt;gi|1039843856|ref|XP_017192457.1| cysteine-rich receptor-like protein kinase 2 isoform X1 [Malus domestica]	AT1G70520.1	10.3609	78.9857	2.94426	7.69679	8.78362e-09	1.47664e-06
MD12G1179500	dehydration-responsive element-binding protein (DREB2), partial [Malus domestica]	AT2G40340.1	6.59854	49.5016	2.94176	7.68348	2.45042e-06	0.000180568
MD08G1195400	mitochondrial uncoupling protein 5-like [Malus domestica]	AT2G22500.1	1966.45	15071.9	2.93825	7.66481	0.000126108	0.00444495
MD08G1199500	BURP domain-containing protein 3-like [Pyrus x bretschneideri]	AT5G25610.1	1.69034	13.473	2.93493	7.64718	0.000101909	0.00373705
MD01G1148800	nematode resistance protein-like HSPRO2 [Malus domestica]	AT2G40000.1	681.124	5204.69	2.93462	7.64557	3.9403e-12	1.82164e-09
MD14G1238600	nudix hydrolase 17, mitochondrial-like [Malus domestica]	AT1G18300.1	303.977	2317.93	2.93184	7.63083	3.08384e-09	5.98789e-07
MD05G1224700	LRR receptor-like serine/threonine-protein kinase FLS2 [Malus domestica]	AT2G34930.1	554.903	4231.89	2.93044	7.6234	1.63038e-07	1.84589e-05
MD01G1214300	hypothetical protein PRUPE_2G306300 [Prunus persica]	AT5G53300.4	934.063	7108.86	2.92795	7.61026	8.70142e-09	1.47238e-06
MD17G1015900	kelch repeat-containing protein At3g27220-like [Malus domestica]	AT1G51540.1	202.573	1539.89	2.92593	7.59962	0.000106541	0.003874
MD06G1035300	uncharacterized protein LOC103436902 [Malus domestica]	AT1G32690.1	10.8255	81.3354	2.91436	7.53891	6.46838e-08	8.31617e-06
MD12G1044400	calcium-dependent protein kinase 26-like [Malus domestica]	AT3G10660.1	91.1623	686.526	2.91145	7.52374	4.87816e-10	1.15511e-07
MD07G1231600	adenine/guanine permease AZG1-like [Malus domestica]	AT3G10960.1	57.0221	429.28	2.91046	7.5186	2.56608e-07	2.71529e-05
MD17G1040300	zinc finger AN1 domain-containing stress-associated protein 12-like [Malus domestica]	AT3G28210.1	28.9117	216.541	2.90516	7.491	2.0329e-05	0.00102129
MD11G1107600	glucan endo-1,3-beta-glucosidase-like [Pyrus x bretschneideri]	AT5G24318.1	29.4321	220.038	2.90457	7.48796	7.524e-06	0.000465635
MD12G1018700	LOW QUALITY PROTEIN: fructose-bisphosphate aldolase, cytoplasmic isozyme-like [Malus domestica]	AT2G36460.1	1116.21	8350.03	2.90277	7.47861	6.90869e-08	8.73916e-06
MD03G1100400	uncharacterized protein LOC103427173 [Malus domestica]	AT2G28690.1	6.1642	48.3825	2.90189	7.47403	4.66745e-08	6.33761e-06
MD00G1172900	putative disease resistance RPP13-like protein 1 [Malus domestica]	AT3G14470.1	92.6452	694.497	2.90162	7.47266	3.15254e-08	4.46809e-06
MD02G1010800	calmodulin-binding protein 60 E-like [Pyrus x bretschneideri]	AT2G24300.2	240.21	1789.73	2.89739	7.45078	2.05572e-07	2.25514e-05
MD13G1251000	rust resistance kinase Lr10-like isoform X1 [Pyrus x bretschneideri] &gt;gi|694406331|ref|XP_009377980.1| rust resistance kinase Lr10-like isoform X1 [Pyrus x bretschneideri] &gt;gi|1079241530|ref|XP_018507730.1| rust resistance kinase Lr10-like isoform X1 [Pyrus x bretschneideri] &gt;gi|1079241540|ref|XP_018507734.1| rust resistance kinase Lr10-like isoform X1 [Pyrus x bretschneideri]	AT1G34300.1	144.952	1084.38	2.89691	7.44832	1.20008e-07	1.40373e-05
MD11G1070200	mitogen-activated protein kinase kinase kinase A-like [Malus domestica]	AT2G30040.1	25.3635	187.315	2.89625	7.44486	2.15281e-11	7.8133e-09
MD07G1268800	low-temperature-induced 65 kDa protein isoform X1 [Malus domestica]	AT5G52300.2	1161.36	8616.69	2.89112	7.41845	0.000182044	0.00591588
MD14G1197300	F-box/kelch-repeat protein At1g74510 [Malus domestica] &gt;gi|1039847698|ref|XP_017178046.1| F-box/kelch-repeat protein At1g74510 [Malus domestica] &gt;gi|1039847701|ref|XP_017178047.1| F-box/kelch-repeat protein At1g74510 [Malus domestica] &gt;gi|1039847703|ref|XP_017178048.1| F-box/kelch-repeat protein At1g74510 [Malus domestica] &gt;gi|1039847705|ref|XP_017178049.1| F-box/kelch-repeat protein …	AT1G74510.1	13.27	100.275	2.88583	7.39131	1.00512e-09	2.24328e-07
MD05G1081100	alpha-amylase-like [Malus domestica]	AT4G25000.1	177.338	1310.8	2.88299	7.37677	5.72311e-08	7.55957e-06
MD12G1016200	glucomannan 4-beta-mannosyltransferase 9-like [Malus domestica]	AT5G03760.1	238.513	1757.5	2.8815	7.36917	4.34401e-11	1.39417e-08
MD13G1274600	UDP-glucuronate 4-epimerase 1 [Malus domestica]	AT4G30440.1	1536.98	11324.7	2.88124	7.36783	1.41548e-13	1.02383e-10
MD17G1016400	bifunctional epoxide hydrolase 2-like [Malus domestica]	AT4G02340.1	7.65813	57.53	2.8798	7.36049	3.0105e-05	0.00138803
MD09G1187300	pollen-specific leucine-rich repeat extensin-like protein 1 [Malus domestica]	AT1G72790.1	10.455	75.5708	2.87974	7.36018	1.62964e-06	0.000129154
MD05G1143500	3-hydroxy-3-methylglutaryl coenzyme A reductase [Pyrus communis]	AT1G76490.1	336.773	2470.22	2.87329	7.32732	7.1436e-10	1.62231e-07
MD08G1072900	fatty-acid-binding protein 2-like [Malus domestica] &gt;gi|1039889243|ref|XP_017189077.1| fatty-acid-binding protein 2-like [Malus domestica]	AT2G26310.1	75.0502	544.306	2.85989	7.25962	0.000207698	0.00653627
MD03G1152000	probable CCR4-associated factor 1 homolog 11 [Malus domestica]	AT3G44260.1	332.39	2400.42	2.85344	7.22721	1.02758e-07	1.22034e-05
MD15G1227900	3-hydroxy-3-methylglutaryl-coenzyme A reductase 1-like [Malus domestica] &gt;gi|147886290|gb|ABQ52378.1| 3-hydroxy-3-methylglutaryl-CoA reductase [Malus domestica]	AT1G76490.1	116.052	837.134	2.85034	7.21173	1.59124e-06	0.000126628
MD07G1198900	uncharacterized protein LOC103435083 [Malus domestica]	AT2G39650.1	96.778	696.913	2.84901	7.20507	2.39141e-05	0.00116522
MD06G1097000	cation/H(+) antiporter 18 [Malus domestica] &gt;gi|657942225|ref|XP_008386957.1| cation/H(+) antiporter 18 [Malus domestica] &gt;gi|1039824962|ref|XP_017187220.1| cation/H(+) antiporter 18 [Malus domestica] &gt;gi|1039824966|ref|XP_017187221.1| cation/H(+) antiporter 18 [Malus domestica] &gt;gi|1039824969|ref|XP_017187224.1| cation/H(+) antiporter 18 [Malus domestica]	AT5G41610.1	3.15256	23.8863	2.8476	7.19802	1.87792e-05	0.000958305
MD02G1178100	F-box protein SKIP2-like [Malus domestica]	AT5G67250.1	373.924	2679	2.84069	7.16365	7.14296e-22	3.46737e-18
MD17G1241600	uncharacterized protein LOC103405667 [Malus domestica] &gt;gi|694430298|ref|XP_009342637.1| uncharacterized protein LOC103934605 [Pyrus x bretschneideri]	AT2G20562.1	17.696	127.48	2.82927	7.10714	6.4946e-05	0.0026028
MD07G1299900	protein DOWNY MILDEW RESISTANCE 6 [Malus domestica]	AT5G24530.1	91.6513	653.354	2.82879	7.10478	7.29115e-05	0.00285946
MD12G1253600	uncharacterized protein LOC103414165 [Malus domestica]	AT2G38430.1	99.3777	705.374	2.82853	7.1035	2.24282e-06	0.000167818
MD15G1372900	annexin D5-like [Malus domestica]	AT1G68090.1	131.581	933.882	2.82449	7.08365	6.95968e-12	3.07127e-09
MD17G1062100	receptor-like protein kinase FERONIA [Malus domestica] &gt;gi|1143632862|gb|AQM55927.1| MRLK6, partial [Malus domestica]	AT3G51550.1	1.33399	10.2229	2.82384	7.08043	5.73604e-05	0.00236015
MD02G1204100	uncharacterized protein LOC103418408 [Malus domestica]	AT3G60810.1	8.19511	59.1616	2.82196	7.07122	0.000207004	0.0065197
MD10G1194100	gibberellin 2-beta-dioxygenase 1-like [Malus domestica] &gt;gi|255040359|gb|ACT99992.1| gibberellin 2-oxidase [Malus domestica]	AT1G78440.1	1570.64	11086.9	2.81922	7.05781	2.90616e-05	0.00135321
MD09G1180900	linoleate 13S-lipoxygenase 3-1, chloroplastic-like [Malus domestica] &gt;gi|471329106|gb|AGI16417.1| lipoxygenase [Malus domestica] &gt;gi|471329108|gb|AGI16418.1| lipoxygenase [Malus domestica] &gt;gi|471329110|gb|AGI16419.1| lipoxygenase [Malus domestica] &gt;gi|485451120|gb|AGK82782.1| lipoxygenase [Malus domestica]	AT1G17420.1	980.036	6890.23	2.81381	7.0314	7.7219e-05	0.00299274
MD15G1008100	probable cinnamyl alcohol dehydrogenase 6 [Malus domestica]	AT4G39330.1	410.593	2886.66	2.81189	7.02203	0.000289118	0.00850537
MD12G1253500	uncharacterized protein LOC103968095 [Pyrus x bretschneideri]	AT2G38430.1	66.0707	460.943	2.80479	6.98755	1.27211e-05	0.000709788
MD10G1274600	U-box domain-containing protein 17-like [Malus domestica]	AT1G29340.1	532.26	3707.76	2.80101	6.9693	3.30768e-20	9.17504e-17
MD09G1043700	AAA-ATPase At3g28580-like [Malus domestica]	AT5G40010.1	69.3227	479.674	2.79392	6.9351	5.87043e-06	0.000381863
MD04G1210300	phosphoglycerate mutase-like protein AT74 [Malus domestica]	AT3G05170.1	191.679	1312.66	2.7751	6.84523	8.00801e-09	1.38832e-06
MD13G1051800	uncharacterized protein LOC103414424 [Malus domestica]	AT1G13510.1	10.3635	70.3056	2.76486	6.7968	0.00025741	0.00772248
MD03G1140700	cytochrome P450 94C1-like [Malus domestica]	AT2G27690.1	541.525	3680.76	2.76461	6.79565	2.36205e-05	0.00115672
MD06G1189300	F-box protein SKIP23-like [Malus domestica]	AT2G17030.1	78.2743	528.643	2.75702	6.75998	1.63319e-05	0.00085361
MD13G1105300	uncharacterized WD repeat-containing protein alr3466 [Malus domestica]	AT1G24530.1	25.2594	170.489	2.75669	6.75844	1.31273e-06	0.000108465
MD10G1303600	external alternative NAD(P)H-ubiquinone oxidoreductase B2, mitochondrial [Malus domestica]	AT4G05020.1	35.43	239.228	2.75417	6.74663	5.15682e-06	0.00034409
MD07G1078000	probable pectinesterase/pectinesterase inhibitor 51 [Pyrus x bretschneideri]	AT5G09760.1	30.7525	209.801	2.75407	6.74617	5.48751e-08	7.33616e-06
MD06G1028600	ribose-phosphate pyrophosphokinase 1 [Malus domestica] &gt;gi|658057418|ref|XP_008364485.1| ribose-phosphate pyrophosphokinase 1 [Malus domestica]	AT2G35390.2	123.849	834.21	2.75074	6.7306	7.75749e-05	0.00300054
MD14G1016700	fructose-bisphosphate aldolase 3, cytoplasmic [Pyrus x bretschneideri]	AT2G36460.1	9.89472	68.729	2.75021	6.72813	0.000130223	0.00456004
MD10G1243000	probable WRKY transcription factor 14 [Malus domestica]	AT1G30650.1	21.1781	143.254	2.74839	6.71968	0.000201011	0.00637749
MD03G1087100	E3 ubiquitin-protein ligase RDUF1 [Malus domestica]	AT3G46620.1	303.145	2025.27	2.74136	6.68699	1.73514e-11	6.6061e-09
MD09G1137600	cysteine-rich and transmembrane domain-containing protein B-like isoform X1 [Pyrus x bretschneideri]	-	661.561	4414.91	2.73807	6.67176	2.50995e-22	1.62452e-18
MD10G1221400	probable leucine-rich repeat receptor-like protein kinase At5g63930 [Malus domestica]	AT2G34930.1	46.3529	307.916	2.73599	6.66217	0.000270624	0.00805094
MD07G1227100	abscisic acid receptor PYL4 [Malus domestica] &gt;gi|1108658757|gb|APF30051.1| ABA receptor [Malus domestica]	AT2G38310.1	101.157	670.364	2.73011	6.63505	2.0772e-08	3.11336e-06
MD00G1106600	protein YLS9-like [Malus domestica]	AT2G27080.2	167.772	1112.42	2.72842	6.62731	1.1892e-10	3.42083e-08
MD10G1340100	farnesyl pyrophosphate synthase 2 [Malus domestica]	AT5G47770.1	468.046	3097.83	2.72618	6.61703	4.26953e-07	4.10403e-05
MD04G1087300	14 kDa proline-rich protein DC2.15-like [Malus domestica] &gt;gi|657994818|ref|XP_008389722.1| 14 kDa proline-rich protein DC2.15-like [Malus domestica]	AT1G62510.1	56.0593	369.736	2.71636	6.57211	4.48394e-06	0.000306258
MD06G1117900	uncharacterized protein LOC103437417 [Malus domestica]	AT4G24110.1	48.7741	319.673	2.71431	6.56279	1.00726e-13	7.52227e-11
MD15G1064300	sodium-coupled neutral amino acid transporter 5-like [Malus domestica]	AT3G30390.2	105.741	689.623	2.70526	6.52176	6.22194e-09	1.10836e-06
MD02G1165800	probable disease resistance protein At5g66900 [Pyrus x bretschneideri]	-	123.843	798.948	2.68922	6.44965	5.41602e-09	9.92102e-07
MD11G1215000	uncharacterized protein LOC108174640 [Malus domestica]	-	980.797	6329.29	2.68868	6.44722	1.34801e-11	5.51037e-09
MD17G1257900	probable calcium-binding protein CML23 [Malus domestica]	AT1G18210.2	140.645	902.909	2.68262	6.4202	8.93025e-07	7.70661e-05
MD13G1214600	probable E3 ubiquitin-protein ligase HERC2 [Malus domestica] &gt;gi|1039931986|ref|XP_017186302.1| probable E3 ubiquitin-protein ligase HERC2 [Malus domestica] &gt;gi|1039931988|ref|XP_017186303.1| probable E3 ubiquitin-protein ligase HERC2 [Malus domestica]	AT4G14368.1	47.5313	305.101	2.67804	6.39987	0.000240912	0.00734346
MD06G1101500	uncharacterized protein LOC103454629 [Malus domestica]	-	12.8741	82.8011	2.67369	6.38057	1.13174e-05	0.000644425
MD02G1100900	TMV resistance protein N-like [Pyrus x bretschneideri]	AT5G36930.2	161.356	1027.45	2.67122	6.36966	1.25876e-05	0.000706397
MD15G1066300	phytosulfokines-like [Malus domestica]	AT3G49780.1	16.5231	106.177	2.67079	6.36777	0.000285817	0.0084324
MD08G1191700	dihydrofolate reductase [Pyrus x bretschneideri]	AT4G24380.1	54.6532	344.015	2.6555	6.30063	1.91498e-05	0.000974655
MD05G1026700	uncharacterized protein LOC103402138 [Malus domestica]	AT1G74450.1	572.864	3609.13	2.6544	6.29583	1.62644e-09	3.41411e-07
MD07G1140300	remorin-like [Malus domestica]	AT3G61260.1	1929.61	12110.7	2.64971	6.27543	1.04377e-05	0.000607701
MD01G1028500	probable xyloglucan galactosyltransferase GT17 [Pyrus x bretschneideri]	AT1G68470.1	87.1549	547.657	2.64763	6.26638	7.1715e-05	0.00282267
MD00G1033400	heavy metal-associated isoprenylated plant protein 3-like [Malus domestica]	AT5G60800.1	21.7731	138.234	2.64593	6.25897	7.95874e-06	0.000483677
MD07G1077900	pectin methylesterase 2, partial [Pyrus communis]	AT5G09760.1	104.638	647.67	2.62789	6.1812	2.66237e-07	2.80191e-05
MD04G1195800	calmodulin-binding protein 60 F-like [Malus domestica]	AT5G57580.1	20.4269	126.923	2.62413	6.16512	1.28882e-05	0.000715003
MD00G1080800	squalene monooxygenase-like [Malus domestica]	AT4G37760.1	184.283	1131.85	2.61835	6.14046	4.83053e-05	0.00204587
MD15G1372200	protein EXORDIUM-like [Pyrus x bretschneideri]	AT4G08950.1	3066.07	18743.2	2.61195	6.11331	5.1817e-09	9.53678e-07
MD10G1200300	BAHD acyltransferase At5g47980-like [Malus domestica]	AT3G26040.1	5.0641	31.3959	2.61175	6.11246	2.97121e-07	3.04444e-05
MD13G1167200	uncharacterized protein LOC103452897 [Malus domestica]	AT3G06890.1	64.8808	398.203	2.61161	6.11187	6.46093e-13	4.09831e-10
MD05G1287000	hypothetical protein PRUPE_4G077900 [Prunus persica]	AT5G49525.1	27.071	165.335	2.61022	6.10596	4.21104e-07	4.06795e-05
MD04G1058200	ethylene-responsive transcription factor 5-like [Malus domestica] &gt;gi|658039954|ref|XP_008355567.1| ethylene-responsive transcription factor 5-like [Malus domestica]	AT5G47230.1	256.803	1561.17	2.60483	6.0832	2.13299e-10	5.48559e-08
MD10G1290400	ethylene-responsive transcription factor 4-like [Malus domestica] &gt;gi|292668927|gb|ADE41118.1| AP2 domain class transcription factor [Malus domestica]	AT5G44210.1	444.996	2702.27	2.60163	6.06971	6.54311e-13	4.09831e-10
MD10G1175000	pleiotropic drug resistance protein 1-like [Malus domestica]	AT1G15520.1	229.374	1391.05	2.6	6.06286	0.000269012	0.00802365
MD10G1190400	cytochrome P450 94A1-like isoform X2 [Pyrus x bretschneideri]	AT5G63450.1	83.7795	508.214	2.59631	6.04737	4.98952e-05	0.00210383
MD02G1109200	TMV resistance protein N-like [Malus domestica]	AT5G51630.1	132.1	801.744	2.59539	6.04352	9.04682e-08	1.09447e-05
MD11G1087100	18.5 kDa class I heat shock protein-like [Malus domestica]	AT2G29500.1	5.2816	31.3297	2.59233	6.03071	0.000188577	0.00607232
MD12G1254700	uncharacterized protein LOC103968106 isoform X4 [Pyrus x bretschneideri]	AT2G38430.1	278.098	1675.14	2.59102	6.02523	9.60611e-05	0.00356298
MD17G1187000	ankyrin repeat-containing protein At5g02620-like [Malus domestica]	AT1G10340.1	20.3093	123.167	2.5886	6.01514	1.26994e-05	0.000709597
MD08G1134400	aspartate--tRNA ligase 2, cytoplasmic-like [Malus domestica]	AT4G31180.2	651.9	3903.38	2.58176	5.9867	2.79006e-05	0.00130866
MD01G1105700	lysM domain receptor-like kinase 3 [Malus domestica]	AT3G57120.1	98.4964	586.958	2.5766	5.96533	1.51509e-17	2.80176e-14
MD09G1037400	protein ALTERED XYLOGLUCAN 4-like [Pyrus x bretschneideri]	AT3G28150.1	9.27273	56.6795	2.57634	5.96427	8.14038e-06	0.000492404
MD09G1044800	TMV resistance protein N-like [Pyrus x bretschneideri]	AT5G36930.2	15.5409	92.8862	2.56947	5.93592	3.01312e-05	0.00138803
MD03G1057400	probable WRKY transcription factor 26 [Malus domestica] &gt;gi|658018834|ref|XP_008344767.1| probable WRKY transcription factor 26 [Malus domestica] &gt;gi|302399121|gb|ADL36855.1| WRKY domain class transcription factor [Malus domestica]	AT2G38470.1	230.378	1365.07	2.56728	5.92691	5.74906e-07	5.25315e-05
MD07G1224200	transcription factor MYB23-like [Malus domestica]	AT4G37260.1	2.78779	16.3851	2.56486	5.91699	4.85476e-05	0.0020537
MD15G1107300	uncharacterized protein LOC103456091 [Malus domestica] &gt;gi|658063574|ref|XP_008367707.1| uncharacterized protein LOC103431336 [Malus domestica]	AT5G10695.1	54.8526	324.467	2.56206	5.90551	1.33549e-08	2.11684e-06
MD07G1157500	CBL-interacting serine/threonine-protein kinase 9 [Malus domestica]	AT1G01140.1	112.7	666.993	2.56131	5.90243	1.10199e-05	0.000631191
MD11G1273500	receptor-like serine/threonine-protein kinase At1g78530 [Malus domestica]	AT1G78530.1	13.0253	78.1488	2.55848	5.89087	3.89645e-05	0.00173327
MD16G1189900	sugar transport protein 13-like [Malus domestica]	AT5G26340.1	635.94	3740.74	2.55594	5.8805	4.38398e-05	0.00190433
MD05G1278200	phospholipase A1-Igamma1, chloroplastic-like [Malus domestica] &gt;gi|657960442|ref|XP_008371802.1| phospholipase A1-Igamma1, chloroplastic-like [Malus domestica] &gt;gi|1039877676|ref|XP_017187536.1| phospholipase A1-Igamma1, chloroplastic-like [Malus domestica]	AT1G30370.1	96.7322	563.456	2.54611	5.84057	2.21705e-07	2.39825e-05
MD11G1275800	C2 domain-containing protein At1g53590 [Malus domestica]	AT1G53590.1	848.489	4940.11	2.54118	5.82064	7.46324e-06	0.000463724
MD01G1028100	uncharacterized protein LOC103408150 [Malus domestica]	AT4G39840.1	237.74	1381.78	2.53932	5.81314	1.41989e-11	5.68453e-09
MD03G1231800	ethylene-responsive transcription factor 4-like [Malus domestica] &gt;gi|292668897|gb|ADE41103.1| AP2 domain class transcription factor [Malus domestica]	AT3G15210.1	784.307	4509.01	2.52334	5.74911	8.40961e-08	1.02513e-05
MD16G1083500	glycosyltransferase family 92 protein RCOM_0530710-like [Malus domestica]	AT1G27200.1	9.39045	53.7842	2.52333	5.74909	1.64028e-06	0.00012925
MD12G1074800	-	-	5.88032	33.0825	2.52121	5.74065	2.97428e-05	0.00137616
MD03G1069900	protein O-glucosyltransferase 1 [Malus domestica]	AT1G07220.1	104.918	599.18	2.51085	5.69956	3.88716e-06	0.000272293
MD03G1259100	chlorophyllase-1-like [Malus domestica]	AT1G19670.1	9.23938	54.621	2.50737	5.68582	6.30119e-05	0.00253839
MD15G1326700	probable trehalose-phosphate phosphatase J isoform X1 [Malus domestica]	AT5G65140.1	179.529	1020.93	2.50607	5.68071	2.51114e-08	3.67991e-06
MD07G1142400	uncharacterized protein LOC103439270 [Malus domestica]	AT1G21010.1	91.6624	518.987	2.50231	5.66593	2.51459e-05	0.00121006
MD10G1104100	zinc finger protein ZAT10-like [Malus domestica]	AT1G27730.1	36.6491	207.351	2.49508	5.6376	9.06349e-10	2.03452e-07
MD15G1179600	TMV resistance protein N-like [Pyrus x bretschneideri]	AT5G36930.1	62.0499	346.335	2.47992	5.57866	0.000195067	0.00622962
MD13G1028700	uncharacterized protein LOC103423846 [Malus domestica]	AT3G03280.1	593.658	3311.4	2.47898	5.57502	9.56348e-17	1.47561e-13
MD04G1017700	probable xyloglucan galactosyltransferase GT14 [Malus domestica]	AT4G13990.1	127.577	708.244	2.46973	5.53938	5.74254e-13	3.71676e-10
MD09G1037900	xyloglucan glycosyltransferase 4-like [Malus domestica]	AT3G28180.1	54.1037	298.804	2.46747	5.53074	0.00025672	0.00771631
MD00G1193100	protein NETWORKED 4A-like isoform X1 [Malus domestica]	AT5G05180.2	40.8502	225.083	2.46403	5.51755	3.27185e-11	1.11455e-08
MD08G1190800	putative clathrin assembly protein At4g40080 [Pyrus x bretschneideri]	AT4G40080.1	74.2371	407.75	2.45738	5.4922	7.39581e-06	0.000461733
MD01G1177100	ethylene-responsive transcription factor ERF105-like [Malus domestica] &gt;gi|292668995|gb|ADE41152.1| AP2 domain class transcription factor [Malus domestica]	AT5G51190.1	404.121	2212.75	2.45385	5.47875	0.000222203	0.00690875
MD02G1123500	uncharacterized protein LOC103407042 [Malus domestica]	AT2G17705.1	115.462	626.281	2.43807	5.41915	1.27686e-14	1.18061e-11
MD00G1192700	protein NETWORKED 4A-like isoform X1 [Malus domestica]	AT5G05180.2	8.51831	46.4089	2.43531	5.4088	4.23205e-07	4.0781e-05
MD01G1199700	WD repeat-containing protein RUP2-like [Malus domestica]	AT5G23730.1	9.46963	50.7955	2.43483	5.407	8.02942e-05	0.00308422
MD07G1296200	AAA-ATPase At2g46620-like [Malus domestica]	AT2G46620.1	34.9634	187.471	2.43281	5.39945	2.53406e-09	5.12541e-07
MD16G1143100	nudix hydrolase 13, mitochondrial-like isoform X1 [Malus domestica]	AT3G26690.2	109.776	592.733	2.42939	5.38667	8.75195e-06	0.000524496
MD12G1183000	protein LURP-one-related 15-like [Malus domestica]	AT5G01750.2	747.457	4022.42	2.42697	5.37763	2.78952e-07	2.90424e-05
MD07G1146900	probable WRKY transcription factor 46 [Malus domestica]	AT4G23810.1	278.641	1496.75	2.42578	5.3732	1.10694e-05	0.00063216
MD08G1161200	two-component response regulator ORR10-like [Malus domestica]	AT3G57040.1	37.743	202.436	2.42493	5.37001	5.69754e-06	0.000372365
MD05G1210600	probable glutathione S-transferase [Malus domestica]	AT1G78380.1	11.5395	62.8115	2.4241	5.36694	2.60666e-06	0.000190995
MD01G1041500	dof zinc finger protein DOF5.7 [Malus domestica]	AT5G65590.1	112.334	603.507	2.41838	5.34572	4.26338e-11	1.3797e-08
MD07G1169900	armadillo repeat-containing kinesin-like protein 1 isoform X1 [Malus domestica]	AT3G54870.1	40.4257	216.73	2.41758	5.34274	0.000205677	0.00648845
MD00G1158800	monosaccharide-sensing protein 2-like [Pyrus x bretschneideri]	AT4G35300.5	68.68	368.025	2.41734	5.34184	1.54758e-07	1.77283e-05
MD09G1103300	uncharacterized protein LOC103442573 [Malus domestica] &gt;gi|658059262|ref|XP_008365445.1| uncharacterized protein LOC103429076 [Malus domestica]	AT2G32280.1	250.206	1337.8	2.41586	5.33639	6.15397e-07	5.58442e-05
MD17G1030100	probable galactinol--sucrose galactosyltransferase 5 [Malus domestica]	AT5G40390.1	115.318	616.324	2.41455	5.33151	3.72789e-05	0.00167363
MD03G1010700	dirigent protein 22-like [Malus domestica]	AT1G55210.2	818.005	4322.73	2.40101	5.28172	4.21242e-06	0.000289875
MD10G1105100	uncharacterized protein LOC103427319 [Malus domestica]	AT3G19615.1	9.91941	51.9275	2.40084	5.2811	4.1438e-05	0.00182656
MD10G1184700	probable inorganic phosphate transporter 1-7 [Pyrus x bretschneideri] &gt;gi|1079231505|ref|XP_018505804.1| probable inorganic phosphate transporter 1-7 [Pyrus x bretschneideri]	AT3G54700.1	491.029	2579.88	2.3924	5.25029	2.72342e-06	0.000197064
MD14G1015900	heat stress transcription factor A-3-like [Malus domestica]	AT5G03720.1	327.648	1719.84	2.39108	5.2455	2.51123e-05	0.00120994
MD12G1007300	annexin A13-like [Pyrus x bretschneideri]	AT5G12380.1	6.95027	35.7033	2.38663	5.22935	0.000215452	0.00672482
MD10G1102000	probable protein phosphatase 2C 63 [Malus domestica]	AT4G33920.1	255.166	1321.44	2.37208	5.17689	2.15011e-07	2.33886e-05
MD07G1222900	zinc finger CCCH domain-containing protein 29 [Malus domestica]	AT2G40140.2	2778.88	14368.5	2.37043	5.17097	0.000217528	0.00677967
MD17G1284200	two-pore potassium channel 5 [Malus domestica]	AT4G01840.1	53.7578	278.377	2.37024	5.17028	3.49426e-06	0.00024762
MD15G1117600	uncharacterized protein LOC103456155 [Malus domestica]	AT2G25625.2	329.405	1698.02	2.36477	5.15069	7.40579e-07	6.61141e-05
MD02G1048700	hypothetical protein PRUPE_7G229500 [Prunus persica]	AT2G46330.1	499.518	2552.82	2.35422	5.11318	1.93699e-09	4.00112e-07
MD05G1121900	cyanogenic beta-glucosidase-like isoform X1 [Malus domestica]	AT5G44640.1	336.554	1721.7	2.35302	5.10891	4.74471e-07	4.46141e-05
MD06G1212200	uncharacterized protein LOC103437979 [Malus domestica]	AT1G73920.1	413.641	2110.13	2.3509	5.10143	1.07565e-06	9.08085e-05
MD04G1171600	CBL-interacting protein kinase 2-like [Pyrus x bretschneideri]	AT5G58380.1	580.728	2956.73	2.34841	5.09262	6.15474e-07	5.58442e-05
MD10G1336100	SCL [Malus zumi]	AT4G17230.1	1371.97	6977.35	2.3464	5.08552	1.2735e-10	3.5325e-08
MD12G1057800	18 kDa seed maturation protein-like [Malus domestica]	AT5G06760.1	31.8356	162.926	2.34497	5.08052	7.40741e-06	0.000461733
MD06G1215300	uncharacterized protein LOC103938731 [Pyrus x bretschneideri]	AT1G13360.1	61.736	312.706	2.34187	5.06961	2.04999e-06	0.000155184
MD17G1007300	aspartokinase 2, chloroplastic-like isoform X1 [Malus domestica]	AT5G14060.2	311.696	1578.28	2.33951	5.06132	5.31168e-07	4.923e-05
MD12G1087300	probable calcium-binding protein CML36 [Malus domestica]	AT3G10190.1	1313.76	6627.81	2.33503	5.04563	1.31138e-05	0.000725441
MD17G1023100	NAC domain-containing protein 8 [Malus domestica]	AT3G01600.1	14.729	74.7944	2.33229	5.03604	4.72823e-05	0.0020222
MD01G1154000	zinc finger CCCH domain-containing protein 29-like [Malus domestica] &gt;gi|302398711|gb|ADL36650.1| C3HL domain class transcription factor [Malus domestica]	AT2G40140.2	3034.94	15170.5	2.32165	4.99904	4.19885e-07	4.06629e-05
MD07G1301800	uncharacterized LOC103439966 [Malus domestica] &gt;gi|302398999|gb|ADL36794.1| NAC domain class transcription factor [Malus domestica]	AT5G24590.2	410.661	2050.14	2.31922	4.99064	1.80872e-09	3.77634e-07
MD09G1037000	protease Do-like 9 [Malus domestica]	AT5G40200.1	288.104	1436.8	2.31628	4.98047	2.71547e-05	0.00128132
MD02G1177500	WRKY domain class transcription factor [Malus domestica]	AT4G24240.1	148.538	737.936	2.31305	4.96933	5.51394e-09	1.0006e-06
MD07G1286900	uncharacterized protein At4g00950-like [Malus domestica]	AT4G27810.1	77.0207	382.287	2.31137	4.96354	0.000234954	0.00718879
MD03G1054600	phytoene dehydrogenase, chloroplastic/chromoplastic-like [Malus domestica]	AT3G09580.1	6.31085	31.0133	2.30778	4.95122	6.56851e-05	0.00262971
MD07G1248600	ethylene-responsive transcription factor ERF105 [Malus domestica] &gt;gi|292668885|gb|ADE41097.1| AP2 domain class transcription factor [Malus domestica]	AT5G51190.1	1562.36	7684.28	2.29835	4.91896	6.8319e-08	8.67027e-06
MD14G1008300	cation/calcium exchanger 2-like [Pyrus x bretschneideri]	AT5G17850.1	91.3542	449.787	2.29527	4.90846	3.0994e-05	0.00142104
MD12G1057600	delta(12)-fatty-acid desaturase FAD2 [Malus domestica] &gt;gi|657976494|ref|XP_008380134.1| delta(12)-fatty-acid desaturase FAD2 [Malus domestica]	AT3G12120.2	570.855	2798.28	2.29261	4.89943	2.88532e-06	0.000208269
MD01G1195300	sorbitol dehydrogenase-like isoform X1 [Pyrus x bretschneideri] &gt;gi|694427291|ref|XP_009341281.1| sorbitol dehydrogenase-like [Pyrus x bretschneideri]	AT5G51970.2	460.641	2248.33	2.28688	4.87999	3.57075e-07	3.58311e-05
MD06G1009600	probable serine/threonine-protein kinase NAK isoform X2 [Pyrus x bretschneideri]	AT1G76360.1	2.0709	10.4798	2.28165	4.86234	9.68069e-05	0.00358379
MD02G1194000	uncharacterized protein LOC103405414 [Malus domestica]	AT2G22790.1	13.3136	64.6905	2.27924	4.85422	0.000121732	0.00432908
MD17G1269000	nudix hydrolase 18, mitochondrial-like [Malus domestica]	AT1G14860.1	654.143	3164.82	2.27433	4.83773	0.000237467	0.00724983
MD00G1102700	heavy metal-associated isoprenylated plant protein 3 [Malus domestica]	AT5G60800.1	1013.78	4897.88	2.27179	4.82922	4.73035e-07	4.4587e-05
MD02G1106700	protein SUPPRESSOR OF npr1-1, CONSTITUTIVE 1-like, partial [Malus domestica]	AT5G36930.1	98.2497	472.756	2.26033	4.79099	3.18504e-06	0.000227786
MD03G1080800	probable serine/threonine-protein kinase At5g41260 [Malus domestica]	AT5G59010.1	62.2872	298.462	2.25066	4.759	0.000148544	0.00504245
MD13G1210200	uncharacterized protein At4g14450, chloroplastic-like [Malus domestica] &gt;gi|658049424|ref|XP_008360404.1| uncharacterized protein At4g14450, chloroplastic-like [Malus domestica]	AT4G14450.1	195.562	929.966	2.24993	4.75661	4.31113e-05	0.00188111
MD02G1218900	PRA1 family protein B6-like [Pyrus x bretschneideri]	-	71.5984	339.712	2.24875	4.7527	1.53317e-05	0.000814491
MD15G1178600	3-ketoacyl-CoA synthase 11 [Pyrus x bretschneideri]	AT2G26640.1	703.276	3338.94	2.24784	4.74971	4.04286e-11	1.33051e-08
MD09G1232400	pectin acetylesterase 8-like isoform X2 [Malus domestica]	AT4G19420.2	239.453	1138.53	2.24639	4.74495	2.14951e-07	2.33886e-05
MD04G1160100	pyruvate decarboxylase 2-like [Malus domestica]	AT5G01320.1	3116.94	14787.8	2.24608	4.74391	0.000257522	0.00772248
MD13G1159600	COBRA-like protein 7 [Malus domestica]	AT4G16120.1	507.747	2405.43	2.24411	4.73745	2.21848e-08	3.30086e-06
MD14G1115400	uncharacterized protein LOC103424023 [Malus domestica]	AT1G64110.3	6.78669	32.9751	2.24173	4.72965	8.72642e-07	7.56433e-05
MD00G1193000	protein NETWORKED 4A-like [Malus domestica] &gt;gi|1039903929|ref|XP_017181018.1| protein NETWORKED 4A-like [Malus domestica]	AT2G30500.2	48.0488	225.726	2.23783	4.71689	8.38765e-10	1.89376e-07
MD10G1155000	LOW QUALITY PROTEIN: probable mannitol dehydrogenase [Malus domestica]	AT4G37980.1	8.69707	40.3618	2.23634	4.71201	8.04888e-07	7.02405e-05
MD17G1146100	calcium-transporting ATPase 9, plasma membrane-type-like [Pyrus x bretschneideri]	AT3G21180.1	48.2676	228.91	2.23631	4.7119	0.000135851	0.00471881
MD17G1086200	equilibrative nucleotide transporter 3-like [Malus domestica] &gt;gi|658013285|ref|XP_008341936.1| equilibrative nucleotide transporter 3-like [Malus domestica]	AT4G05120.1	660.257	3109.54	2.23534	4.70872	0.000181109	0.00590034
MD16G1145100	respiratory burst oxidase homolog protein D-like [Malus domestica]	AT5G47910.1	1255.29	5854.36	2.22144	4.6636	1.52168e-11	5.90929e-09
MD14G1172100	uncharacterized protein LOC103455081 [Malus domestica]	-	96.2919	447.105	2.21757	4.65108	4.95624e-06	0.000332994
MD05G1210000	probable glutathione S-transferase [Malus domestica]	AT1G78380.1	59.4445	276.767	2.21623	4.64676	1.73238e-05	0.000899402
MD03G1019500	G-type lectin S-receptor-like serine/threonine-protein kinase LECRK3 isoform X2 [Pyrus x bretschneideri]	AT5G60900.1	92.1675	427.604	2.21325	4.6372	3.10318e-05	0.0014211
MD10G1064200	cytochrome P450 84A1-like [Malus domestica]	AT4G36220.1	2.56216	11.6143	2.20945	4.62498	0.000360922	0.0101492
MD13G1019500	aspartate-semialdehyde dehydrogenase-like [Malus domestica]	AT1G14810.1	213.749	988.502	2.20904	4.62367	0.000136073	0.00472232
MD07G1253900	putative glycerol-3-phosphate transporter 1 [Malus domestica]	AT3G47420.1	338.378	1547.07	2.19173	4.56854	1.46245e-18	2.83964e-15
MD08G1012300	uncharacterized protein LOC103440249 isoform X1 [Malus domestica]	AT1G30755.1	30.5632	139.448	2.18875	4.55911	7.54968e-06	0.000466111
MD07G1164200	uncharacterized calcium-binding protein At1g02270-like [Malus domestica]	AT5G54130.2	383.014	1746	2.18871	4.55896	0.000312931	0.0090554
MD01G1078000	probable WRKY transcription factor 46 [Malus domestica] &gt;gi|302399119|gb|ADL36854.1| WRKY domain class transcription factor [Malus domestica]	AT4G23810.1	118.877	539.575	2.18183	4.53727	4.00295e-05	0.00177455
MD06G1166200	bromodomain-containing protein 4B-like [Malus domestica]	AT3G48240.1	343.513	1555.51	2.1796	4.53028	7.91323e-08	9.72475e-06
MD15G1345400	aspartic proteinase Asp1-like isoform X2 [Prunus mume]	AT1G44130.1	192.427	868.699	2.17383	4.5122	0.000146087	0.00496773
MD07G1052300	uncharacterized protein LOC103438742 [Malus domestica]	AT3G48240.1	7.66265	33.4006	2.17182	4.50591	4.07601e-10	9.89299e-08
MD02G1155000	calcium uniporter protein 2, mitochondrial [Malus domestica]	AT2G23790.1	98.4541	442.223	2.16932	4.49812	4.81139e-07	4.5023e-05
MD00G1119400	protein YLS9-like [Malus domestica]	AT2G27080.2	36.5742	165.614	2.16736	4.492	1.09685e-14	1.07384e-11
MD11G1183800	blue copper protein-like isoform X1 [Malus domestica]	AT1G08500.1	138.278	622.02	2.16546	4.4861	2.88557e-05	0.0013456
MD16G1127100	GEM-like protein 5 [Pyrus x bretschneideri]	AT5G13200.1	285.987	1279.94	2.16095	4.47209	1.40428e-10	3.81354e-08
MD02G1142200	AAA-ATPase At2g18193-like [Malus domestica]	AT2G18193.1	21.3987	97.4958	2.15768	4.46197	2.59289e-12	1.27459e-09
MD13G1082000	glutathione S-transferase U17-like [Malus domestica]	AT1G10370.1	27.4516	122.585	2.15615	4.45724	4.01886e-07	3.93119e-05
MD16G1044000	protein NRT1/ PTR FAMILY 3.1 [Malus domestica]	AT1G68570.1	602.345	2681.05	2.15395	4.45043	8.21668e-05	0.00313445
MD02G1033500	AAA-ATPase At3g28510-like [Malus domestica] &gt;gi|658017470|ref|XP_008344083.1| AAA-ATPase At3g28510-like [Malus domestica]	AT5G40010.1	88.3877	393.618	2.15326	4.44833	0.000167807	0.00553663
MD10G1290900	ethylene-responsive transcription factor 12-like [Malus domestica]	AT1G28360.1	71.2881	319.144	2.15141	4.4426	1.34445e-08	2.12237e-06
MD15G1346400	two-component response regulator ORR9-like isoform X1 [Malus domestica]	AT3G57040.1	174.089	774.384	2.15104	4.44149	2.36806e-12	1.17899e-09
MD05G1095000	probable protein phosphatase 2C 63 [Malus domestica]	AT4G33920.1	457.087	2023.81	2.14685	4.4286	2.07064e-06	0.000156442
MD05G1019200	protein MITOFERRINLIKE 1, chloroplastic-like [Malus domestica]	AT5G42130.1	149.678	663.093	2.14415	4.42031	2.61773e-05	0.0012458
MD17G1064200	COBRA-like protein 1 isoform X1 [Malus domestica]	AT3G02210.1	619.275	2730.38	2.13974	4.40682	8.05537e-06	0.000488022
MD05G1296400	uncharacterized protein LOC103435110 [Malus domestica]	AT2G42760.1	384.494	1686.24	2.13429	4.39021	2.9855e-08	4.26246e-06
MD17G1184100	MYBR domain class transcription factor [Malus domestica]	AT3G16350.1	347.602	1525.41	2.13406	4.38951	7.5007e-07	6.6655e-05
MD03G1065400	mitogen-activated protein kinase kinase kinase ANP1-like [Malus domestica]	AT2G30040.1	191.876	837.206	2.12759	4.36987	1.71431e-10	4.55984e-08
MD07G1043500	probable choline kinase 2 isoform X1 [Pyrus x bretschneideri] &gt;gi|694366578|ref|XP_009361908.1| probable choline kinase 2 isoform X1 [Pyrus x bretschneideri]	AT1G74320.1	234.02	1021.6	2.12429	4.35988	2.63122e-05	0.00124915
MD09G1076700	protein ABHD17C isoform X1 [Malus domestica]	AT3G30380.2	54.4839	236.823	2.1204	4.34815	6.38328e-06	0.000411775
MD15G1193700	ethylene-responsive transcription factor TINY [Pyrus x bretschneideri]	AT5G11590.1	106.347	459.63	2.1088	4.31331	3.29553e-07	3.33277e-05
MD15G1031900	protein BRASSINAZOLE-RESISTANT 1-like [Malus domestica]	AT1G75080.2	189.53	815.581	2.1014	4.29127	8.6733e-07	7.5351e-05
MD17G1040100	peroxidase 63-like [Malus domestica]	AT5G40150.1	150.043	643.458	2.09831	4.28207	1.12018e-08	1.83549e-06
MD16G1226400	uncharacterized protein LOC103403595 [Malus domestica]	-	37.3259	160.438	2.09776	4.28045	2.0443e-05	0.00102437
MD15G1092200	homeobox-leucine zipper protein ATHB-8-like [Malus domestica] &gt;gi|302398629|gb|ADL36609.1| BZIP domain class transcription factor [Malus domestica]	AT4G32880.1	1438.99	6155.15	2.09649	4.27666	2.2672e-07	2.43891e-05
MD16G1006700	gibberellin 2-beta-dioxygenase 8-like [Malus domestica]	AT4G21200.1	51.1289	218.03	2.09576	4.27452	0.000200049	0.00635215
MD04G1065600	protein IQ-DOMAIN 14 [Prunus persica] &gt;gi|1139772499|gb|ONI06971.1| hypothetical protein PRUPE_5G092600 [Prunus persica]	AT4G23060.1	215.186	920.28	2.09475	4.27153	6.01527e-05	0.00244287
MD05G1036500	programmed cell death protein 4-like [Malus domestica] &gt;gi|1039895396|ref|XP_017190189.1| programmed cell death protein 4-like [Malus domestica] &gt;gi|1039895398|ref|XP_017190190.1| programmed cell death protein 4-like [Malus domestica]	AT1G22730.1	135.336	575.247	2.08656	4.24735	1.37211e-06	0.000112415
MD15G1260600	zinc-finger homeodomain protein 6-like [Malus domestica]	AT2G18350.1	15.346	65.7595	2.08059	4.2298	0.000290311	0.00852793
MD02G1249800	rust resistance kinase Lr10-like [Malus domestica]	AT1G66920.1	64.2166	270.11	2.07294	4.20744	9.34537e-08	1.12359e-05
MD15G1146100	dual specificity protein kinase shkC-like isoform X1 [Malus domestica]	AT2G43850.1	133.549	559.443	2.06035	4.17088	1.36363e-06	0.000111956
MD11G1012500	dirigent protein 22-like [Malus domestica]	AT1G58170.1	45.0101	186.72	2.05629	4.15914	1.91904e-05	0.000975447
MD13G1134500	respiratory burst oxidase homolog protein D-like [Malus domestica]	AT5G47910.1	1282.66	5322.57	2.05263	4.14863	2.35242e-05	0.00115492
MD16G1244300	WRKY domain class transcription factor [Malus domestica]	AT4G31550.1	86.4355	358.147	2.05137	4.14499	0.00012788	0.00449829
MD15G1293200	uncharacterized protein ycf36-like [Malus domestica]	AT5G67370.1	152.112	630.481	2.05093	4.14374	0.000204437	0.00645981
MD15G1185400	heat stress transcription factor C-1-like [Malus domestica]	AT3G24520.1	17.844	76.0766	2.0493	4.13904	9.6734e-08	1.15232e-05
MD03G1026600	probable L-type lectin-domain containing receptor kinase S.7 [Malus domestica]	AT5G55830.1	9.98899	41.2923	2.04745	4.13374	1.63302e-06	0.000129158
MD17G1201600	root phototropism protein 3-like [Malus domestica]	AT3G15570.1	244.284	1010.8	2.04714	4.13287	0.000373146	0.0103654
MD16G1213100	uncharacterized protein At4g14450, chloroplastic-like [Malus domestica]	AT4G14450.1	67.8964	279.894	2.03791	4.10651	9.68095e-07	8.28083e-05
MD01G1137400	L-type lectin-domain containing receptor kinase S.4-like [Malus domestica]	AT3G55550.1	11.1495	46.5126	2.036	4.10106	9.01096e-05	0.00338425
MD05G1290300	probable WRKY transcription factor 71 [Malus domestica]	AT1G29860.1	12.129	50.5455	2.03567	4.10012	1.58001e-05	0.000834803
MD01G1095200	uncharacterized calcium-binding protein At1g02270-like [Pyrus x bretschneideri]	AT5G54130.2	264.085	1081.5	2.03423	4.09604	0.000137099	0.0047452
MD10G1290300	MACPF domain-containing protein NSL1-like [Malus domestica]	AT1G28380.1	422.517	1731.36	2.03302	4.09259	1.38759e-06	0.000112968
MD14G1040300	E3 ubiquitin-protein ligase PUB23-like [Pyrus x bretschneideri]	AT2G35930.1	17.236	69.1896	2.03169	4.08882	9.62522e-05	0.00356666
MD02G1146200	uncharacterized protein LOC103407118 [Malus domestica]	AT2G18340.1	41.4472	171.132	2.03091	4.08662	9.00477e-05	0.00338425
MD16G1031400	uncharacterized protein LOC103403221 [Malus domestica]	AT3G03280.1	1047.79	4275.2	2.02893	4.08103	9.10867e-07	7.8258e-05
MD13G1013800	non-specific lipid-transfer protein 4 [Pyrus x bretschneideri]	AT2G37870.1	806.131	3286.53	2.02681	4.07503	3.88204e-05	0.00172884
MD10G1228000	receptor-like protein 12 [Malus domestica]	AT2G34930.1	360.418	1465.64	2.02223	4.06212	3.62832e-07	3.59176e-05
MD09G1152100	uncharacterized protein LOC103429250 isoform X2 [Malus domestica]	-	153.727	623.263	2.01779	4.04963	0.000345546	0.00983072
MD10G1248100	uncharacterized protein LOC103446161 [Malus domestica]	AT4G20880.1	502.151	2030.47	2.01607	4.04479	6.38068e-09	1.12631e-06
MD12G1099400	uncharacterized protein LOC103442689 [Malus domestica]	AT5G04550.1	79.6833	320.504	2.01148	4.03197	6.23918e-11	1.96986e-08
MD02G1106800	TMV resistance protein N-like [Malus domestica]	AT5G41540.1	210.303	848.626	2.01106	4.03079	4.24111e-05	0.00185633
MD02G1112000	uncharacterized protein LOC103421744 [Malus domestica]	AT4G35300.3	368.006	1475.74	2.0026	4.00721	1.86028e-05	0.000951978
MD15G1078900	ethylene-responsive transcription factor ERF011-like [Malus domestica] &gt;gi|292668961|gb|ADE41135.1| AP2 domain class transcription factor [Malus domestica] &gt;gi|325534107|gb|ADZ28108.1| ethylene response factor 5 [Malus domestica] &gt;gi|392856155|gb|AFM84627.1| dehydration-responsive element binding protein [Malus sieversii]	AT2G23340.1	522.418	2086.06	1.99709	3.99193	9.1097e-06	0.000540927
MD03G1221800	uncharacterized protein LOC103430251 [Malus domestica] &gt;gi|658019462|ref|XP_008345086.1| uncharacterized protein LOC103407990 [Malus domestica]	AT5G54400.1	29.0175	118.352	1.99664	3.9907	5.49259e-09	1.0006e-06
MD02G1122600	hypothetical protein PRUPE_7G175900 [Prunus persica]	AT4G35783.1	46.1191	11.841	-1.9956	-3.98783	0.000140655	0.00482951
MD17G1242600	expansin-B3-like [Malus domestica]	AT4G28250.1	3412.26	850.693	-2.00374	-4.01038	8.55373e-08	1.03805e-05
MD07G1174200	phosphoglucomutase isoform X3 [Malus domestica]	AT5G17530.2	53.8549	13.1209	-2.01002	-4.02787	0.000120526	0.00429799
MD06G1110100	uncharacterized protein LOC103424976 [Malus domestica]	AT4G10910.1	61.2988	15.058	-2.01831	-4.05108	9.07275e-06	0.000539558
MD15G1229300	glutamate receptor 3.6-like [Pyrus x bretschneideri]	AT3G51480.1	236.335	57.9464	-2.022	-4.06148	0.000150393	0.00509187
MD17G1104200	uncharacterized protein LOC103432100 isoform X1 [Malus domestica]	AT5G04700.1	31.4891	7.6372	-2.0332	-4.09311	1.63976e-05	0.000855894
MD11G1044500	putative disease resistance protein RGA4 [Malus domestica]	AT3G14470.1	19.9053	4.56453	-2.11145	-4.32126	2.7588e-05	0.00129861
MD06G1148000	flavonol sulfotransferase-like [Malus domestica]	AT5G07010.1	24.5688	5.44593	-2.12421	-4.35964	0.000144881	0.00494402
MD16G1151900	hypothetical protein PRUPE_1G115400 [Prunus persica]	-	605.827	135.982	-2.15247	-4.44589	1.33515e-06	0.000110083
MD05G1259100	LOB domain-containing protein 4-like [Pyrus x bretschneideri]	AT1G31320.1	40.814	9.1059	-2.15488	-4.4533	7.1516e-05	0.00281955
MD07G1238800	cytochrome P450 714A1-like [Malus domestica]	AT5G24910.1	87.4404	19.3923	-2.17007	-4.50047	0.000222685	0.00691268
MD08G1007500	thioredoxin-like protein CDSP32, chloroplastic [Malus domestica]	AT1G76080.1	37.138	8.32328	-2.18009	-4.53181	0.000199193	0.00633535
MD14G1138500	granule-bound starch synthase 1, chloroplastic/amyloplastic-like [Malus domestica] &gt;gi|658000391|ref|XP_008392650.1| granule-bound starch synthase 1, chloroplastic/amyloplastic-like [Malus domestica]	AT1G32900.1	76.5713	16.3263	-2.22249	-4.66697	8.74188e-05	0.00330879
MD10G1228300	polygalacturonase QRT3-like [Malus domestica]	AT4G20050.2	130.378	27.8795	-2.2294	-4.68938	1.37316e-05	0.000747022
MD05G1245700	leucine-rich repeat receptor-like serine/threonine-protein kinase At1g17230 [Pyrus x bretschneideri]	AT2G34930.1	48.3666	10.188	-2.24225	-4.73136	0.000339472	0.0096863
MD05G1247200	zinc transporter 1-like [Malus domestica]	AT3G12750.1	19.4423	4.07958	-2.25994	-4.7897	5.9727e-05	0.00242873
MD07G1000300	uncharacterized protein LOC103438346 [Malus domestica]	AT2G44260.1	80.8257	17.0119	-2.26208	-4.79683	1.33896e-06	0.000110164
MD04G1139100	non-specific lipid-transfer protein 3 [Malus domestica]	AT3G53980.2	16528.4	3433.07	-2.26729	-4.81418	1.51862e-05	0.00080897
MD17G1041000	protein NRT1/ PTR FAMILY 5.8 [Malus domestica]	AT3G01350.1	133.54	27.2676	-2.27549	-4.84162	2.67758e-05	0.00126652
MD00G1189100	LRR receptor-like serine/threonine-protein kinase GSO2 [Malus domestica]	AT2G34930.1	12.4558	2.52806	-2.27844	-4.85151	5.96319e-05	0.00242873
MD16G1072500	vacuolar amino acid transporter 1-like [Malus domestica]	AT3G28960.1	48.9765	9.69797	-2.30179	-4.9307	1.75095e-05	0.00090783
MD07G1172700	PAL1B - phenylalanine ammonia-lyase 1 [Malus domestica]	AT3G53260.1	54288.7	10972.9	-2.3067	-4.94751	6.13468e-08	8.01155e-06
MD03G1164300	hypothetical protein PRUPE_4G260600 [Prunus persica]	-	160.675	32.466	-2.31238	-4.96701	0.000296731	0.00868874
MD07G1281700	probable membrane-associated kinase regulator 5 [Malus domestica]	AT1G64080.1	52.9632	10.5674	-2.32871	-5.02357	7.29702e-05	0.00285946
MD07G1000600	uncharacterized protein LOC103438346 [Malus domestica]	AT2G44260.1	119.121	23.68	-2.34279	-5.07282	2.92231e-09	5.73156e-07
MD13G1096900	heme-binding protein 2-like [Malus domestica]	AT1G17100.1	927.042	181.685	-2.34749	-5.08938	1.10196e-12	6.48384e-10
MD15G1014200	auxin-induced protein 15A [Malus domestica]	AT1G75580.1	28.496	5.43927	-2.35255	-5.10726	0.000178586	0.00582792
MD01G1106900	PAL1A - phenylalanine ammonia-lyase 1 [Malus domestica]	AT2G37040.1	16886.1	3300.18	-2.35526	-5.11687	1.38512e-14	1.22249e-11
MD10G1303800	dynein light chain 1, cytoplasmic [Malus domestica]	AT4G27360.1	76.1481	14.8867	-2.35896	-5.12999	5.94576e-05	0.00242795
MD12G1264100	uncharacterized protein LOC103430521 [Malus domestica]	AT1G65230.1	25.9993	4.94785	-2.38751	-5.23253	9.29136e-06	0.000549195
MD03G1220800	uncharacterized protein LOC103430228 [Malus domestica]	AT5G54370.1	31.3451	6.16366	-2.38754	-5.23265	0.000205883	0.00648966
MD02G1181500	probable esterase KAI2 [Malus domestica]	AT4G37470.1	18.391	3.31714	-2.41125	-5.31937	4.74187e-05	0.00202581
MD06G1140100	truncated transcription factor CAULIFLOWER A-like isoform X3 [Malus domestica]	AT4G09960.4	3834.84	713.632	-2.42645	-5.37568	4.16098e-06	0.000287522
MD16G1140500	polygalacturonase At1g48100-like [Malus domestica] &gt;gi|658051684|ref|XP_008361576.1| polygalacturonase At1g48100-like [Malus domestica]	AT1G48100.1	681.353	122.555	-2.47275	-5.55101	0.000170004	0.00558539
MD01G1152100	cytochrome P450 90A1-like isoform X2 [Malus domestica]	AT5G05690.1	177.247	31.468	-2.47347	-5.5538	3.62393e-11	1.20961e-08
MD04G1175400	uncharacterized protein LOC103433763 [Malus domestica] &gt;gi|658040278|ref|XP_008355737.1| uncharacterized protein LOC103419410 [Malus domestica]	AT5G43180.1	158.576	27.5255	-2.51719	-5.72465	1.11942e-05	0.000638351
MD07G1231300	uncharacterized protein LOC103432902 isoform X1 [Malus domestica]	AT5G05330.1	125.148	21.398	-2.53324	-5.7887	6.25916e-09	1.1099e-06
MD05G1061600	probable LRR receptor-like serine/threonine-protein kinase At3g47570 [Malus domestica] &gt;gi|657987523|ref|XP_008385915.1| probable LRR receptor-like serine/threonine-protein kinase At3g47570 [Malus domestica]	AT3G47570.1	280.712	45.9748	-2.60267	-6.07411	3.60655e-07	3.59119e-05
MD16G1187300	LOW QUALITY PROTEIN: protein FANTASTIC FOUR 1-like [Malus domestica]	AT5G19260.1	37.349	5.99963	-2.6206	-6.15005	2.05323e-09	4.21879e-07
MD02G1105200	alpha-aminoadipic semialdehyde synthase [Malus domestica]	AT4G33150.2	9.30304	1.54271	-2.63905	-6.22922	7.28284e-05	0.00285946
MD07G1174300	uncharacterized protein LOC108997121 isoform X2 [Juglans regia]	AT5G17530.2	54.1545	8.24515	-2.67843	-6.40159	2.08445e-08	3.11336e-06
MD12G1186000	probable serine/threonine-protein kinase WNK5 [Malus domestica]	AT3G51630.2	846.527	127.124	-2.73788	-6.67087	6.78662e-09	1.19254e-06
MD06G1211100	transcription factor TCP18-like [Malus domestica] &gt;gi|657966084|ref|XP_008374723.1| transcription factor TCP18-like [Malus domestica]	AT3G18550.1	796.301	118.913	-2.74527	-6.70516	2.51097e-08	3.67991e-06
MD17G1064800	cytochrome P450 85A [Pyrus x bretschneideri]	AT3G30180.1	15.3753	2.39536	-2.75625	-6.75639	0.000199754	0.006348
MD14G1155500	floral homeotic protein AGAMOUS-like isoform X1 [Malus domestica]	AT4G09960.3	219.447	31.9071	-2.77387	-6.83938	1.25145e-06	0.00010429
MD07G1000700	uncharacterized protein LOC18768137 [Prunus persica] &gt;gi|1139757641|gb|ONH93098.1| hypothetical protein PRUPE_8G213300 [Prunus persica]	AT2G44230.1	22.5564	2.95551	-2.91724	-7.55399	1.30523e-05	0.000723073
MD01G1104300	uncharacterized protein LOC103432746 [Malus domestica]	-	11.8899	1.49246	-2.98015	-7.89071	2.60753e-05	0.00124552
MD16G1110700	deacetylvindoline O-acetyltransferase-like [Pyrus x bretschneideri]	AT3G26040.1	9.025	1.2409	-3.05642	-8.31908	0.000151795	0.00513039
MD12G1161500	uncharacterized protein LOC103949486 [Pyrus x bretschneideri]	AT3G09032.1	26.6256	3.25248	-3.08212	-8.46861	2.03982e-06	0.000154716
MD03G1129900	lysosomal Pro-X carboxypeptidase-like [Pyrus x bretschneideri]	AT5G22860.1	265.761	31.3785	-3.09354	-8.53589	1.20593e-10	3.42451e-08
MD00G1157200	WAT1-related protein At1g21890 [Malus domestica]	AT1G21890.1	484.4	55.2196	-3.13046	-8.75716	0.000124163	0.00440727
MD11G1277000	D27a [Malus hupehensis]	AT1G03055.1	9.79122	1.1431	-3.17141	-9.00928	0.000317728	0.0091601
MD11G1272300	protein SRG1-like [Pyrus x bretschneideri] &gt;gi|1079239992|ref|XP_018507442.1| protein SRG1-like [Pyrus x bretschneideri]	AT1G17020.1	23.4607	2.60194	-3.18698	-9.10701	9.1427e-05	0.0034205
MD15G1344600	uncharacterized protein LOC103935886 [Pyrus x bretschneideri]	-	178.868	19.3709	-3.19802	-9.17699	1.434e-12	7.80133e-10
MD16G1052300	basic leucine zipper 43-like [Malus domestica]	AT3G30530.1	87.838	9.09677	-3.25514	-9.54763	1.50222e-09	3.20533e-07
MD15G1351700	WAT1-related protein At1g21890-like [Malus domestica]	AT1G21890.1	1616.26	168.827	-3.25884	-9.57215	1.92683e-07	2.12575e-05
MD05G1200900	LOB domain-containing protein 16-like [Pyrus x bretschneideri]	AT2G42430.1	20.0289	2.08738	-3.28675	-9.75911	0.000155485	0.00521678
MD07G1086600	hypothetical protein PRUPE_2G113400 [Prunus persica]	AT3G60966.1	49.8692	4.94456	-3.31616	-9.96007	4.01431e-06	0.000279878
MD01G1162500	protein NRT1/ PTR FAMILY 5.1-like [Malus domestica]	AT2G40460.1	51.7631	4.94031	-3.35742	-10.2491	1.21697e-07	1.41921e-05
MD13G1123500	indole-3-acetic acid-induced protein ARG7-like [Malus domestica] &gt;gi|658031018|ref|XP_008350962.1| indole-3-acetic acid-induced protein ARG7-like [Malus domestica]	AT5G50760.1	313.643	30.5253	-3.36505	-10.3034	1.67756e-07	1.89379e-05
MD08G1009400	CO(2)-response secreted protease-like isoform X2 [Malus domestica]	AT1G20160.1	378.362	36.2064	-3.38351	-10.4361	1.58115e-10	4.23464e-08
MD12G1102000	wall-associated receptor kinase-like 20 [Pyrus x bretschneideri]	AT5G02070.1	24.0799	2.2401	-3.38947	-10.4793	1.78964e-11	6.70011e-09
MD10G1228500	RING-H2 finger protein ATL74-like [Malus domestica]	AT5G05280.1	24.0001	2.11036	-3.4415	-10.8641	2.92206e-05	0.00135736
MD01G1223300	uncharacterized protein LOC103943401 [Pyrus x bretschneideri]	-	676.272	59.4241	-3.50814	-11.3778	1.57305e-09	3.33814e-07
MD06G1132500	serine carboxypeptidase-like 45 [Malus domestica]	AT1G28110.2	16.0539	1.17459	-3.73707	-13.3343	2.56601e-06	0.000188728
MD03G1036900	probable LRR receptor-like serine/threonine-protein kinase At4g26540 [Malus domestica]	AT5G56040.2	727.654	50.3155	-3.84892	-14.4092	2.41247e-11	8.59505e-09
MD10G1269600	uncharacterized protein LOC103429663 [Malus domestica]	AT1G29640.1	26.5999	1.84567	-3.86829	-14.604	8.42084e-08	1.02513e-05
MD12G1183800	regulatory-associated protein of TOR 1-like isoform X3 [Pyrus x bretschneideri]	AT3G08850.1	5.77152	0.325831	-4.15159	-17.7727	2.33989e-05	0.00115022
MD16G1198300	sulfate transporter 3.1-like [Malus domestica]	AT3G51895.1	127.834	7.26182	-4.16391	-17.9251	0.000160556	0.00535195
MD06G1208600	LOW QUALITY PROTEIN: calcium sensing receptor, chloroplastic [Malus domestica]	AT5G23060.1	3.15931	0	-4.19522	-18.3184	0.000227342	0.00701239
MD05G1075100	peroxidase 10 [Prunus persica] &gt;gi|1139756011|gb|ONH91468.1| hypothetical protein PRUPE_8G116400 [Prunus persica]	AT1G49570.1	50.3726	2.77832	-4.21053	-18.5138	4.89441e-07	4.56898e-05
MD04G1176900	acid phosphatase 1-like [Malus domestica] &gt;gi|658056365|ref|XP_008363938.1| acid phosphatase 1-like [Malus domestica]	AT2G38600.1	144.887	5.97627	-4.59085	-24.0981	2.3388e-07	2.50413e-05
MD10G1103500	LOB domain-containing protein 38-like [Malus domestica]	AT3G49940.1	26.7628	0.926235	-4.62396	-24.6576	2.8452e-09	5.66617e-07
MD10G1262000	gibberellin 2-beta-dioxygenase-like [Malus domestica]	AT1G30040.1	45.1696	1.72534	-4.65805	-25.2472	4.02506e-06	0.000280124
MD09G1199300	probable LRR receptor-like serine/threonine-protein kinase At1g05700 [Pyrus x bretschneideri]	AT1G51800.1	6.26685	0.141976	-4.69453	-25.8937	1.36552e-05	0.000745533
MD04G1208900	vacuolar iron transporter homolog 4-like [Malus domestica]	AT3G43660.1	73.6381	2.52294	-4.85896	-29.0196	4.44102e-07	4.21669e-05
MD12G1022700	cytochrome P450 94C1-like [Pyrus x bretschneideri]	AT2G27690.1	107.284	3.50174	-4.98816	-31.7384	5.29286e-05	0.00221014
MD11G1304200	putative indole-3-acetic acid-amido synthetase GH3.9 [Malus domestica]	AT2G47750.1	223.028	7.17605	-5.00664	-32.1477	6.40713e-08	8.31617e-06
MD16G1049900	piriformospora indica-insensitive protein 2 [Pyrus x bretschneideri]	AT1G68780.1	5.65426	0	-5.02747	-32.6151	0.000181371	0.00590392
MD01G1104100	-	-	6.24275	0	-5.14554	-35.3965	9.2461e-06	0.000547352
MD16G1045600	probable carboxylesterase 6 [Malus domestica]	AT1G68620.1	36.7224	0.73558	-5.55212	-46.9197	2.61317e-06	0.000191111
MD16G1172000	protein SRG1 [Malus domestica]	AT3G21420.1	258.388	5.22079	-5.67122	-50.9575	1.77341e-07	1.97898e-05
MD16G1235500	LOW QUALITY PROTEIN: 9-cis-epoxycarotenoid dioxygenase NCED6, chloroplastic-like [Malus domestica]	AT3G24220.1	10.7039	0	-5.95843	-62.1823	0.00036628	0.0102297
MD07G1192500	WAT1-related protein At2g39510-like [Malus domestica]	AT2G39510.1	18.4225	0.141976	-6.26538	-76.9247	0.000145301	0.00495401
MD02G1029900	equilibrative nucleotide transporter 8-like [Malus domestica]	AT1G02630.1	306.34	3.65222	-6.34374	-81.2189	1.19651e-11	4.99627e-09
MD03G1215800	indole-3-acetic acid-amido synthetase GH3.6 [Malus domestica] &gt;gi|658019423|ref|XP_008345064.1| indole-3-acetic acid-amido synthetase GH3.6-like [Malus domestica]	AT5G54510.1	32.3335	0.490314	-6.56759	-94.8508	1.31064e-06	0.000108465
MD08G1248200	protein NRT1/ PTR FAMILY 4.3-like [Malus domestica]	AT1G59740.1	1202.78	8.97669	-7.0876	-136.013	8.02074e-12	3.49974e-09
MD14G1078600	cytokinin dehydrogenase 1-like [Malus domestica]	AT2G41510.1	144.634	1.08904	-7.23413	-150.554	1.25963e-15	1.52864e-12
