# Supplementary material for: Flexible and digestible wood caused by viral-induced alteration of cell wall composition
Source: Curr Biol. 2022 Aug 8;32(15):3398–3406.e6. doi: 10.1016/j.cub.2022.06.005 (PMC9616729; doi:10.1016/j.cub.2022.06.005)
Supplement: Table S2. Differential abundance of proteins in symptomatic xylem, related to Table 1 — All proteins are at least 2-fold more or less abundant in symptomatic xylem, have a minimum unique peptide count of 2 and have a significantly different abundance with a p value ≤ 0.05 based on ANOVA. Mean abundance was calculated by dividing the normalised counts by 10,000. Fold change (FC) is expressed in terms of symptomatic xylem relative to uninfected xylem. [file mmc3.xlsx]

## Sheet: ST2
Apple ID	Apple Annotation	Arabidopsis Homolog	Peptide count	Unique peptides	Confidence score	Anova (p-value)	Max fold change	Mean Abundance
								Uninfected	Symptomatic
MD10G1323900	peroxisomal membrane protein PMP22-like	AT4G04470.1	3	2	45.38	0.0033943	-30.3291	29.8475	0.984121
MD06G1102900	protein trichome birefringence-like 23	AT4G11090.1	4	2	49.45	0.0256348	-13.5948	5.36991	0.394998
MD01G1106900	PAL1A - phenylalanine ammonia-lyase 1	AT2G37040.1	49	16	4258.58	0.0116411	-12.9716	2310.44	178.116
MD05G1325800	protein TRANSPORT INHIBITOR RESPONSE 1-like	AT3G62980.1	6	4	282.74	0.0485606	-12.5382	295.654	23.5804
MD02G1165300	probable disease resistance protein At5g66900	AT5G66900.1	11	2	428.37	0.00177605	-12.4335	57.2192	4.60202
MD07G1172700	PAL1B - phenylalanine ammonia-lyase 1	AT3G53260.1	56	24	5809.18	0.022216	-11.0443	9555.82	865.228
MD04G1070900;MD00G1131900	histone deacetylase complex subunit SAP18	AT2G45640.1	3	3	123.8	0.0420047	-10.7902	15.3451	1.42213
MD00G1095700;MD05G1313900	monothiol glutaredoxin-S17	AT4G04950.1	5	4	148.85	7.93142e-07	-10.2668	1333.1	129.845
MD12G1232500	translation initiation factor eIF-2B subunit epsilon-like	AT2G34970.1	7	2	75.01	0.0464575	-8.69335	2112.69	243.024
MD07G1128800	probable dTDP-4-dehydrorhamnose reductase	AT4G00560.1	4	2	149.74	0.0018867	-7.23872	180.673	24.9592
MD10G1015800	putative UDP-glucuronate:xylan alpha-glucuronosyltransferase 3 isoform X2	AT1G77130.1	8	3	267.45	0.00706673	-7.08524	74.2482	10.4793
MD17G1133500;MD00G1163200	protein JASON-like	AT1G06660.1	5	2	236.54	0.000542183	-6.56882	39.3411	5.98906
MD16G1227200	3-isopropylmalate dehydratase large subunit	AT4G13430.1	13	2	665.47	0.0291725	-5.87972	198.428	33.7478
MD09G1028500	protein enabled	AT5G14540.1	5	3	158.38	0.014374	-5.36315	40.5059	7.55263
MD10G1081900	protein CASP	AT3G18480.1	9	5	205.72	0.0131575	-5.33698	74.236	13.9097
MD16G1221400	glycolipid transfer protein 1-like isoform X2	AT2G33470.2	6	2	153.56	0.0196303	-4.73719	11.7894	2.48869
MD15G1075600	MFP1 attachment factor 1-like	AT1G47200.1	5	5	370.23	0.00152508	-4.68947	358.53	76.4542
MD02G1216700;MD07G1103500	actin-related protein 2/3 complex subunit 5A	AT4G01710.1	4	2	127.45	0.0394683	-4.68319	24.7967	5.29482
MD07G1182100	protein TONNEAU 1a-like isoform X1	AT3G55005.1	5	2	260.26	0.0241331	-4.62407	57.9694	12.5364
MD06G1089300;MD06G1158500	protein SPIRAL1-like 5	AT4G23496.1	4	4	333.39	0.00102565	-3.72509	701.724	188.378
MD16G1141400;MD13G1131200	sec14 cytosolic factor-like	AT1G01630.1	5	2	172.81	0.0147131	-3.21448	24.6893	7.68065
MD12G1116700	PAL1C	AT2G37040.1	27	2	2140.29	0.000269409	-3.18097	74.7267	23.4918
MD04G1044700;MD00G1066200	polypyrimidine tract-binding protein homolog 3 isoform X1	AT1G43190.2	4	2	133.92	0.0101103	-3.07932	28.5176	9.261
MD12G1216500	acyl-CoA-binding domain-containing protein 4	AT3G05420.2	11	2	718.58	0.0176275	-2.81873	116.113	41.1935
MD13G1144000;MD13G1143900	signal recognition particle 19 kDa protein-like	AT1G48160.1	2	2	136.53	0.0162567	-2.72374	36.9997	13.5842
MD15G1330500;MD01G1021300;MD01G1021400	alanine--glyoxylate aminotransferase 2 homolog 1, mitochondrial	AT4G39660.1	10	8	509.43	0.0372446	-2.68604	332.023	123.61
MD09G1027400	LOW QUALITY PROTEIN: uncharacterized protein LOC103442693	-	15	3	588.08	0.0241449	-2.62194	83.9987	32.0368
MD09G1138500	myosin-9-like	AT2G32240.1	98	36	7272.34	0.013896	-2.61232	871.122	333.467
MD02G1042600	dnaJ homolog subfamily C GRV2-like	AT2G26890.1	19	2	383.79	0.0157411	-2.59158	22.4174	8.65008
MD12G1226800;MD04G1212100	histidine-containing phosphotransfer protein 1	AT3G21510.1	2	2	90.1	0.0398186	-2.55671	117.554	45.9785
MD17G1014500;MD09G1014400	uncharacterized protein LOC103404206	AT3G01810.3	5	3	108.55	0.0489674	-2.4783	51.2643	20.6853
MD07G1288900	dipeptidyl aminopeptidase 4-like	AT5G24260.1	6	5	320.07	0.0474081	-2.46865	111.163	45.0302
MD16G1161800	probable polygalacturonase	AT3G06770.2	3	2	131.91	0.0446447	-2.45956	92.9275	37.7821
MD16G1158100;MD13G1278500	LOW QUALITY PROTEIN: chitinase-like protein 2	AT3G16920.1	5	4	238.3	0.0241329	-2.43449	368.641	151.425
MD15G1165600;MD02G1022900	putative clathrin assembly protein At5g35200	AT5G35200.1	8	4	463.31	0.0284388	-2.41875	107.936	44.6249
MD10G1151200;MD00G1170000	serine carboxypeptidase-like 20	AT4G12910.1	8	3	424.62	0.0426102	-2.38899	188.114	78.7421
MD15G1135900	LOW QUALITY PROTEIN: auxilin-related protein 2-like	AT4G12780.1	8	5	322.68	0.0159012	-2.37042	142.175	59.9786
MD06G1231600	probable inactive receptor kinase At1g48480	AT1G48480.1	18	4	637	0.0141449	-2.34961	70.4973	30.0038
MD12G1236500	mediator-associated protein 1-like	AT5G28040.1	4	2	72.78	0.0463164	-2.32363	32.7166	14.0799
MD14G1213800	protein SPIRAL1-like 3 isoform X1	AT1G69230.2	7	5	476.61	0.0012716	-2.31145	262.765	113.68
MD16G1059900	protein SPIRAL1-like 1	AT1G26355.1	8	4	895.29	0.00114708	-2.30496	4732.67	2053.25
MD17G1102700	plant UBX domain-containing protein 4-like	AT4G04210.1	5	2	160.27	0.00910429	-2.29057	112.777	49.2351
MD00G1061100;MD05G1189500	cellulose synthase A catalytic subunit 4 [UDP-forming]-like	AT5G44030.1	26	4	1377.3	0.0488797	-2.27739	814.243	357.533
MD05G1189700	cellulose synthase A catalytic subunit 4 [UDP-forming]	AT5G17420.1	25	4	1646.02	0.0488797	-2.27739	520.772	228.67
MD13G1230500	protein transport protein Sec24-like At4g32640	AT4G32640.2	7	2	140.49	0.0498929	-2.24503	81.3971	36.2566
MD15G1041900;MD08G1055600	probable protein phosphatase 2C 60	AT4G31860.1	5	3	243.8	0.0044732	-2.24004	64.802	28.9289
MD09G1082900	protein CROWDED NUCLEI 1	AT1G67230.1	15	7	477.73	0.0103385	-2.22474	703.359	316.153
MD11G1252300	germinal center kinase 1	AT3G15220.1	11	2	342.3	0.0343873	-2.19859	89.9055	40.8924
MD15G1061300;MD08G1043900	serine/threonine protein phosphatase 2A 55 kDa regulatory subunit B beta isoform-like isoform X4	AT1G17720.2	8	2	426	0.0305977	-2.17018	17.4907	8.05956
MD09G1205500	protein transport protein SEC13 homolog B-like	AT2G30050.1	11	2	717.55	0.0271853	-2.15947	41.8717	19.3898
MD04G1202500	acyl-CoA-binding domain-containing protein 4	AT3G05420.2	18	11	1140.82	0.0289859	-2.15708	223.566	103.643
MD15G1335600	bifunctional 3-dehydroquinate dehydratase/shikimate dehydrogenase	AT3G06350.1	17	8	824.83	0.0119085	-2.13382	487.368	228.401
MD09G1159400	coatomer subunit beta-1-like	AT4G31480.2	23	5	1396.83	0.0124768	-2.12674	325.1	152.863
MD06G1174800	LOW QUALITY PROTEIN: uncharacterized protein LOC103437723	AT1G27500.1	10	4	334.49	0.0281826	-2.11802	191.798	90.5551
MD15G1199500	profilin-2	AT5G56600.1	5	2	186.05	0.00615246	-2.11519	4119.01	1947.35
MD14G1046300;MD14G1047300	ubiquitin carboxyl-terminal hydrolase 12 isoform X1	AT5G06600.1	34	5	1793.09	0.0358567	-2.11489	81.3369	38.4591
MD02G1168900	LOW QUALITY PROTEIN: uncharacterized protein LOC103402866	AT3G50590.1	25	5	1188.24	0.0306502	-2.0964	262.486	125.208
MD17G1145700	uncharacterized protein At1g04910-like	AT3G21190.1	17	8	829.3	0.0407716	-2.08449	297.176	142.565
MD06G1203200	protein SPIRAL1-like 3 isoform X1	AT1G69230.2	5	2	376.92	0.0344313	-2.08162	132.474	63.64
MD12G1065800	serine/threonine-protein kinase Nek6-like	AT3G20860.1	16	8	735.43	0.00760259	-2.0804	385.122	185.119
MD08G1004500;MD05G1129100	dehydrin COR47-like	AT1G20440.1	37	20	3986.02	0.0455529	-2.06801	19282.3	9324.09
MD06G1226000	putative G3BP-like protein isoform X2	AT5G60980.1	10	6	526.46	0.00542167	-2.0599	237.894	115.488
MD16G1046600;MD13G1045300	lysine histidine transporter-like 6	AT1G25530.1	4	2	114.45	0.0135167	-2.05018	71.0719	34.6661
MD07G1146800	hydroquinone glucosyltransferase-like	AT4G01070.1	9	3	337.09	0.000287769	-2.04395	57.8655	28.3107
MD01G1229100;MD01G1219000;MD01G1229000;MD07G1209500;MD07G1300200;MD07G1209700;MD07G1300300;MD07G1301100	caffeic acid O-methyltransferase (COMT)	AT5G54160.1	50	24	4542.31	0.0167374	-2.02318	29001.3	14334.5
MD03G1165300	uncharacterized protein LOC103447980	AT4G21105.1	3	2	158.58	0.0392046	-2.01226	161.715	80.3648
MD11G1230800;MD03G1216500	probable NAD(P)H dehydrogenase (quinone) FQR1-like 1	AT4G27270.1	11	5	591.61	0.00111448	-2.0073	5055.65	2518.63
MD15G1023900;MD08G1027900	glucose-1-phosphate adenylyltransferase large subunit, chloroplastic/amyloplastic-like	AT1G27680.1	11	7	458.65	0.0498526	2.00413	43.5367	87.2533
MD05G1066300	NADH dehydrogenase [ubiquinone] iron-sulfur protein 8-A, mitochondrial	AT1G79010.1	7	4	192.99	0.0170415	2.06123	66.8932	137.882
MD09G1103400	mediator-associated protein 1-like	AT4G00390.1	6	2	142.61	0.0172662	2.06777	9.87393	20.417
MD09G1060600	probable mitochondrial saccharopine dehydrogenase-like oxidoreductase At5g39410	AT5G39410.1	6	2	139.23	0.0397161	2.08142	14.9341	31.0841
MD14G1103300	probable phospholipid hydroperoxide glutathione peroxidase isoform X1	AT1G63460.1	8	2	519.58	0.0447874	2.12013	382.838	811.668
MD11G1307200	pectinesterase-like	AT4G02320.1	6	3	217.44	0.00902838	2.19706	29.6889	65.2285
MD11G1076600;MD11G1076200	UDP-glycosyltransferase 71K1 isoform X1	AT2G29730.1	5	2	279.68	0.0189983	2.1974	22.2068	48.7971
MD01G1238500	V-type proton ATPase subunit H-like	AT3G42050.1	12	2	484.09	0.0369673	2.22132	24.5247	54.4772
MD02G1032900	nuclear pore complex protein NUP205	AT5G51200.1	11	3	93.49	0.0369938	2.26635	16.0329	36.3362
MD17G1219400	probable tRNA N6-adenosine threonylcarbamoyltransferase	AT4G22720.2	5	3	163.74	0.0219084	2.2791	20.0414	45.6763
MD15G1044000	aspartyl protease family protein At5g10770-like	AT5G10770.1	8	5	360.12	0.00780317	2.28817	124.013	283.763
MD15G1172800	peroxidase 25	AT2G41480.1	4	2	66.25	0.0466839	2.54086	225.694	573.458
MD03G1159900	protein STRICTOSIDINE SYNTHASE-LIKE 3-like	AT1G08470.1	9	5	371.45	0.0136985	2.54831	26.6872	68.0073
MD05G1122100	glycerate dehydrogenase	AT1G68010.1	5	3	136.4	0.0249241	2.555	10.7176	27.3833
MD02G1009300	NADP-dependent glyceraldehyde-3-phosphate dehydrogenase	AT2G24270.3	5	4	231.49	0.0285444	2.63292	81.8198	215.425
MD16G1043700	alpha-xylosidase 1-like	AT1G68560.1	11	4	494.38	0.0402134	2.65274	58.2862	154.618
MD10G1340100;MD05G1362500	farnesyl pyrophosphate synthase 2	AT5G47770.1	5	2	150.41	0.0168608	2.6544	9.62059	25.5369
MD16G1041100	universal stress protein YxiE	AT1G68300.1	6	5	430.14	0.00050641	2.71031	31.1911	84.5374
MD02G1201600	4-hydroxy-tetrahydrodipicolinate synthase, chloroplastic	AT2G45440.1	3	3	59.24	0.0446651	2.77325	12.7119	35.2532
MD02G1081000	uncharacterized protein LOC103951872 isoform X1	AT3G47560.1	6	3	198.93	0.0495772	2.81524	35.6145	100.263
MD04G1164500	ferritin-4, chloroplastic-like	AT5G01600.1	6	3	276.71	0.0481457	2.83927	119.389	338.977
MD10G1253200;MD05G1273100	ferredoxin--NADP reductase, root isozyme, chloroplastic-like	AT4G05390.1	11	8	242.78	0.0262711	2.84117	181.581	515.903
MD05G1335800	LOW QUALITY PROTEIN: histone H2A.6-like	AT1G51060.1	6	2	290.52	0.0102483	2.84708	55.7736	158.792
MD06G1201700;MD14G1210700	flavonoid 3&apos;-monooxygenase	AT5G07990.1	8	4	154.71	0.0175116	3.10543	23.325	72.4342
MD07G1310400	V-type proton ATPase subunit H-like	AT3G42050.1	13	3	561.39	0.0106497	3.12013	17.0172	53.0958
MD06G1005100	monosaccharide-sensing protein 2-like	AT4G35300.4	4	3	247.46	0.0146633	3.21933	38.3641	123.506
MD12G1154900	putative lipid-transfer protein DIR1	AT3G53980.2	6	6	387.52	0.0424017	3.45408	213.579	737.718
MD15G1275800	salicylic acid-binding protein 2-like	AT2G23620.1	5	2	272.99	0.0498573	3.5683	12.9608	46.2481
MD13G1194100	uncharacterized protein LOC103453134	AT2G32090.1	2	2	192.14	0.0198536	3.64012	19.1264	69.6226
MD09G1212500;MD02G1048000	ras-related protein RHN1-like isoform X1	AT4G19640.1	4	2	110.89	0.00279185	3.69564	3.94462	14.5779
MD13G1034800;MD09G1256800	lipid phosphate phosphatase 2-like	AT3G02600.2	5	2	175.31	0.0257774	3.72769	6.11771	22.8049
MD04G1186700;MD12G1200100	probable L-cysteine desulfhydrase, chloroplastic	AT5G26600.1	3	2	125.35	0.033233	3.86254	11.7905	45.5412
MD10G1120200	putative amidase C869.01 isoform X1	AT4G34880.1	14	11	730.16	0.0108815	3.98058	56.0703	223.192
MD07G1230500	peroxidase 4-like	AT5G05340.1	6	3	103.11	0.018375	4.02688	22.7446	91.5899
MD09G1255700	non-specific lipid-transfer protein 2-like	AT3G18280.1	6	5	343.39	0.000869965	4.59934	339.574	1561.82
MD03G1010700	dirigent protein 22-like	AT1G55210.2	5	4	175.02	0.00171917	4.77424	56.4679	269.592
MD16G1095500	hypothetical protein PRUPE_1G251100	AT1G23450.1	6	2	139.04	0.0127059	5.15355	375.682	1936.1
MD01G1234900;MD07G1307400;MD07G1308000	laccase-15-like	AT5G48100.1	3	3	305.7	0.00724361	5.30886	43.6292	231.621
MD10G1156600;MD10G1158000	probable glucan endo-1,3-beta-glucosidase A6	AT3G07320.1	3	2	192.83	0.0199237	5.34817	12.2369	65.4452
MD04G1139100	non-specific lipid-transfer protein 3	AT3G53980.2	14	10	1065.54	0.00111724	5.93899	596.268	3541.23
MD08G1051100;MD08G1050600	aspartyl protease family protein At5g10770-like	AT5G10770.1	3	2	126.49	0.0294334	6.11893	13.97	85.4817
MD04G1166600	macrophage migration inhibitory factor homolog	AT5G01650.1	6	5	263.06	0.0253115	7.12899	19.3129	137.681
MD14G1228200	AP-3 complex subunit delta-like	AT1G48760.3	9	2	174.88	0.0380766	12.1261	4.83868	58.6745
MD07G1207500	uncharacterized protein LOC103453274	AT5G05960.1	18	18	1716.79	1.59093e-05	16.6565	1801.76	30011
