# Supplementary material for: Flexible and digestible wood caused by viral-induced alteration of cell wall composition
Source: Curr Biol. 2022 Aug 8;32(15):3398–3406.e6. doi: 10.1016/j.cub.2022.06.005 (PMC9616729; doi:10.1016/j.cub.2022.06.005)
Supplement: Table S5. siRNA abundance in symptomatic xylem, related to Table 2 — siRNAs that had an altered abundance in symptomatic xylem relative to uninfected xylem, with an FDR < 0.05. Both log fold change (FC) and log counts per million (CPM) is expressed in terms of symptomatic xylem relative to uninfected xylem. [file mmc4.xlsx]

## Sheet: ST5
Apple ID	Apple Annotation	Arabidopsis homolog	logFC	logCPM	F	p-value	FDR
MD14G1073400	ARM repeat superfamily protein	AT4G23540.1	6.4705	5.62275	40.5411	1.93e-10	4.42e-07
MD07G1102500	-	-	6.01861	5.31913	29.1959	6.55e-08	5.62e-05
MD15G1425900	ATPase E1-E2 type family protein / haloacid dehalogenase-like hydrolase family protein	AT3G22910.1	5.95865	5.28053	27.9083	1.27e-07	8.93e-05
MD11G1214800	GDSL-like Lipase/Acylhydrolase superfamily protein	AT5G55050.1	5.78367	5.1975	25.1456	5.32e-07	0.00025627
MD10G1106500	Glycosyl hydrolase family 10 protein	AT4G33840.1	5.72424	5.15246	23.9004	1.02e-06	0.00042232
MD07G1172700	PAL1B	AT3G53260.1	5.38138	14.689	138.617	5.52e-32	1.01e-27
MD08G1186400	EXORDIUM like 2	AT5G64260.1	5.34974	5.6676	35.4366	2.64e-09	4.03e-06
MD00G1144300	unknown protein; FUNCTIONS IN: molecular_function unknown; INVOLVED IN: biological_process unknown;	AT3G11760.1	5.30775	4.91957	18.0291	2.18e-05	0.00517267
MD01G1106900	PAL1A	AT2G37040.1	5.28265	13.5065	136.974	1.26e-31	1.15e-27
MD16G1201800	ATPase E1-E2 type family protein / haloacid dehalogenase-like hydrolase family protein	AT3G22910.1	5.23268	4.89601	17.4327	2.98e-05	0.00681172
MD02G1005300	FAD/NAD(P)-binding oxidoreductase family protein	AT4G30720.1	5.09109	4.82083	15.9489	6.51e-05	0.0120329
MD06G1047600	expansin-like B1	AT4G17030.1	5.07711	4.83583	16.1038	6e-05	0.0113163
MD11G1218000	non-coding RNA	-	4.96515	4.78638	15.1182	0.00010103	0.0174395
MD03G1010800	unknown protein; FUNCTIONS IN: molecular_function unknown; INVOLVED IN: response to oxidative stres	AT5G19875.1	4.71843	4.68781	13.1531	0.00028714	0.0396157
MD15G1345400	Eukaryotic aspartyl protease family protein	AT1G44130.1	4.38948	5.12181	16.7613	4.24e-05	0.00881837
MD01G1196100	C-repeat/DRE binding factor 2	AT4G25470.1	4.34763	5.73515	30.185	3.93e-08	3.76e-05
MD12G1016200	Nucleotide-diphospho-sugar transferases superfamily protein	AT5G03760.1	4.33832	5.40384	22.5778	2.02e-06	0.00072468
MD15G1372400	Phosphate-responsive 1 family protein	AT4G08950.1	4.15456	6.02933	36.0192	1.96e-09	3.26e-06
MD05G1143500	hydroxy methylglutaryl CoA reductase 1	AT1G76490.1	4.13137	5.54045	24.2078	8.66e-07	0.00038635
MD09G1039300	zinc finger (AN1-like) family protein	AT3G28210.1	4.06655	5.57742	23.9267	1e-06	0.00042232
MD17G1234700	Pentatricopeptide repeat (PPR) superfamily protein	AT1G52640.1	4.05091	5.97964	33.4365	7.38e-09	9.64e-06
MD04G1210300	Phosphoglycerate mutase family protein	AT3G05170.1	4.04075	5.22341	17.1696	3.42e-05	0.00745089
MD07G1126500	BON association protein 2	AT2G45760.1	3.97456	5.68166	25.9726	3.47e-07	0.00018659
MD12G1038600	NDR1/HIN1-like 3	AT5G06320.1	3.78238	6.63346	45.0896	1.89e-11	4.94e-08
MD11G1123400	Dof-type zinc finger DNA-binding family protein	AT2G28510.1	3.74364	5.40883	18.2971	1.89e-05	0.00461355
MD05G1324300	Protein of unknown function (DUF761)	AT1G61260.1	3.625	7.02515	50.4786	1.21e-12	4.43e-09
MD17G1262600	ARM repeat superfamily protein	AT5G37490.1	3.62396	5.98031	29.0399	7.1e-08	5.65e-05
MD15G1211600	unknown protein; INVOLVED IN: response to salt stress; LOCATED IN: chloroplast, plasma membrane, me	AT5G12010.1	3.60469	7.10245	52.1189	5.25e-13	3.2e-09
MD09G1152700	xyloglucan endotransglucosylase/hydrolase 16	AT3G23730.1	3.57585	5.24724	14.8641	0.00011559	0.0188833
MD15G1151400	-	-	3.45725	6.62243	39.3307	3.59e-10	7.29e-07
MD06G1013900	-	-	3.44369	6.01931	27.8421	1.32e-07	8.93e-05
MD04G1202100	-	-	3.43704	5.43162	16.4683	4.95e-05	0.00984373
MD12G1010100	disease resistance protein (TIR-NBS-LRR class), putative	AT5G17680.1	3.42978	5.60653	19.3807	1.07e-05	0.00272318
MD15G1008100	cinnamyl alcohol dehydrogenase 9	AT4G39330.1	3.39295	5.82905	23.9497	9.9e-07	0.00042232
MD10G1316100	glucose-6-phosphate/phosphate translocator 2	AT1G61800.1	3.35928	6.19473	29.1993	6.75e-08	5.62e-05
MD09G1103300	Protein of unknown function (DUF1218)	AT2G32280.1	3.29617	5.86159	22.7084	1.89e-06	0.00069061
MD05G1121900	beta glucosidase 13	AT5G44640.1	3.29302	5.53061	17.1745	3.41e-05	0.00745089
MD07G1301800	TCV-interacting protein	AT5G24590.2	3.29169	6.01227	25.8776	3.64e-07	0.0001904
MD10G1194100	Arabidopsis thaliana gibberellin 2-oxidase 1	AT1G78440.1	3.28779	7.53576	50.0512	1.52e-12	4.62e-09
MD02G1010800	Calmodulin-binding protein	AT2G24300.2	3.26681	5.41764	15.7232	7.34e-05	0.0132891
MD11G1085000	Protein kinase protein with tetratricopeptide repeat domain	AT5G59010.1	3.24959	5.86488	21.9769	2.76e-06	0.00091894
MD12G1216300	soybean gene regulated by cold-2	AT1G09070.1	3.1899	6.70702	36.3179	1.68e-09	3.07e-06
MD03G1185700	Calcium-binding EF-hand family protein	AT4G27280.1	3.18183	5.76924	19.8222	8.51e-06	0.00239156
MD17G1064200	COBRA-like protein 1 precursor	AT3G02210.1	3.1576	5.52567	16.5348	4.78e-05	0.00974485
MD05G1329600	S-locus lectin protein kinase family protein	AT4G21390.1	3.06878	5.80528	19.6926	9.1e-06	0.00244909
MD15G1227900	hydroxy methylglutaryl CoA reductase 1	AT1G76490.1	3.04239	5.40113	13.3944	0.00025246	0.0356857
MD03G1065600	Protein phosphatase 2C family protein	AT1G07160.1	3.01727	5.8303	19.61	9.5e-06	0.0025202
MD07G1215700	ortholog of sugar beet HS1 PRO-1 2	AT2G40000.1	2.99848	6.76414	34.1707	5.06e-09	7.12e-06
MD06G1212200	alpha/beta-Hydrolases superfamily protein	AT1G73920.1	2.99823	5.86169	19.7951	8.63e-06	0.00239156
MD08G1059500	Plant protein of unknown function (DUF868)	AT5G11000.1	2.97456	5.98028	21.4001	3.73e-06	0.001192
MD11G1070500	Protein phosphatase 2C family protein	AT2G30020.1	2.95578	5.74118	17.5252	2.84e-05	0.00657045
MD16G1164700	TOXICOS EN LEVADURA 2	AT3G16720.1	2.92553	5.94451	20.2608	6.76e-06	0.00199569
MD12G1116700	PAL1C	AT2G37040.1	2.90101	9.4677	50.7918	1.03e-12	4.43e-09
MD15G1091000	NADP-malic enzyme 3	AT5G25880.1	2.89945	5.45203	13.0614	0.00030154	0.0411735
MD15G1071400	salt tolerance zinc finger	AT1G27730.1	2.88612	6.80311	32.2899	1.33e-08	1.43e-05
MD09G1152600	xyloglucan endotransglucosylase/hydrolase 16	AT3G23730.1	2.83692	5.6334	14.884	0.00011438	0.0188833
MD14G1037300	NDR1/HIN1-like 3	AT5G06320.1	2.83536	6.75673	31.1599	2.38e-08	2.42e-05
MD08G1186100	Phosphate-responsive 1 family protein	AT4G08950.1	2.82158	6.23198	23.4853	1.26e-06	0.00049052
MD05G1325400	F-box family protein	AT4G21510.1	2.78995	5.88494	18.2576	1.93e-05	0.0046482
MD01G1148800	ortholog of sugar beet HS1 PRO-1 2	AT2G40000.1	2.76132	6.55	27.1787	1.86e-07	0.00011329
MD17G1045600	AAA-ATPase 1	AT5G40010.1	2.75934	5.53399	13.5076	0.00023768	0.0346967
MD07G1248600	Integrase-type DNA-binding superfamily protein	AT5G51190.1	2.75487	5.84168	17.0163	3.71e-05	0.00788928
MD13G1013800	Bifunctional inhibitor/lipid-transfer protein/seed storage 2S albumin superfamily protein	AT2G37870.1	2.72919	6.17501	21.5047	3.53e-06	0.00115422
MD07G1268800	CAP160 protein	AT5G52300.2	2.72475	6.86737	29.2038	8.1e-08	5.93e-05
MD15G1055200	unknown protein; INVOLVED IN: response to salt stress; LOCATED IN: chloroplast, plasma membrane, me	AT5G12010.1	2.68429	5.58273	13.1477	0.00028796	0.0396157
MD16G1267200	xyloglucan endotransglycosylase 6	AT4G25810.1	2.67751	6.32599	22.5157	2.09e-06	0.00073485
MD04G1178900	calmodulin like 42	AT4G20780.1	2.66075	5.62044	13.3864	0.00025355	0.0356857
MD05G1026700	Protein of unknown function (DUF793)	AT1G74450.1	2.65304	6.13446	19.7015	9.06e-06	0.00244909
MD03G1152100	Polynucleotidyl transferase, ribonuclease H-like superfamily protein	AT3G44260.1	2.62205	6.35462	22.2531	2.39e-06	0.00082576
MD07G1263200	Integrase-type DNA-binding superfamily protein	AT5G52020.1	2.60057	5.8234	15.4788	8.35e-05	0.0148285
MD10G1259300	endoplasmic reticulum oxidoreductins 1	AT1G72280.1	2.59721	6.36533	22.0027	2.73e-06	0.00091894
MD07G1208000	-	-	2.5778	6.42045	22.7402	1.86e-06	0.00069061
MD07G1223100	fatty acid desaturase 8	AT5G05580.1	2.56383	5.92528	16.3127	5.37e-05	0.0105711
MD17G1007300	Aspartate kinase family protein	AT5G14060.2	2.53476	5.63909	12.6867	0.00036837	0.0484902
MD12G1158500	O-fucosyltransferase family protein	AT3G54100.1	2.53316	5.87018	15.2057	9.65e-05	0.0168084
MD11G1215000	-	-	2.51343	7.51705	32.7066	1.07e-08	1.31e-05
MD16G1047700	AP2/B3 transcription factor family protein	AT1G25560.1	2.50356	7.14501	28.8086	8e-08	5.93e-05
MD05G1130300	expansin-like A2	AT4G38400.1	2.47991	6.98548	18.8196	3.87e-05	0.00814379
MD06G1231000	Calcium-binding EF-hand family protein	AT1G18210.2	2.42447	6.72614	23.6106	1.18e-06	0.00047844
MD10G1340100	farnesyl diphosphate synthase 1	AT5G47770.1	2.3883	5.85589	13.4628	0.00024342	0.0347963
MD11G1120000	Protein kinase superfamily protein	AT1G07870.2	2.36993	6.02355	14.8688	0.00011531	0.0188833
MD08G1195400	uncoupling protein 5	AT2G22500.1	2.31827	8.63052	32.4228	1.25e-08	1.43e-05
MD14G1044500	ABC-2 type transporter family protein	AT5G06530.1	2.31372	7.52649	27.0053	2.34e-07	0.00013837
MD01G1214300	ubiquitin-conjugating enzyme 10	AT5G53300.4	2.31171	6.64677	20.8309	5.02e-06	0.00154934
MD16G1145100	respiratory burst oxidase homologue D	AT5G47910.1	2.2892	7.01221	23.5747	1.2e-06	0.00047844
MD10G1275100	trehalose-phosphatase/synthase 7	AT1G06410.1	2.28075	6.36399	17.2955	3.2e-05	0.00720477
MD01G1136700	RING-H2 finger C2A	AT2G39720.1	2.27702	6.40057	17.5741	2.76e-05	0.00648562
MD07G1201700	RING-H2 finger C2A	AT2G39720.1	2.24997	5.90463	12.74	0.00035803	0.047816
MD13G1274600	UDP-D-glucuronate 4-epimerase 1	AT4G30440.1	2.24895	7.56441	27.3307	1.72e-07	0.00010999
MD10G1014800	Plant stearoyl-acyl-carrier-protein desaturase family protein	AT1G43800.1	2.24843	7.41641	26.2866	2.95e-07	0.00016435
MD07G1140300	Remorin family protein	AT3G61260.1	2.2286	7.11079	22.7571	1.84e-06	0.00069061
MD16G1093500	Protein of unknown function (DUF1645)	AT1G70420.1	2.20318	6.72519	19.4178	1.05e-05	0.00270844
MD15G1372200	Phosphate-responsive 1 family protein	AT4G08950.1	2.19865	7.8031	27.3013	1.74e-07	0.00010999
MD04G1096200	PHE ammonia lyase 1	AT2G37040.1	2.19455	7.5552	25.6059	4.19e-07	0.00021309
MD13G1041200	RNA-dependent RNA polymerase 1	AT1G14790.1	2.17907	9.73429	30.0995	4.11e-08	3.76e-05
MD12G1018700	Aldolase superfamily protein	AT2G36460.1	2.17737	6.20235	14.5378	0.00013743	0.0220575
MD11G1196000	Haloacid dehalogenase-like hydrolase (HAD) superfamily protein	AT5G51460.2	2.1766	5.97785	12.6976	0.00036624	0.0484902
MD07G1262900	C-repeat/DRE binding factor 2	AT4G25470.1	2.15447	6.49111	16.6052	4.79e-05	0.00974485
MD03G1140700	cytochrome P450, family 94, subfamily C, polypeptide 1	AT2G27690.1	2.04456	6.45894	15.3464	8.95e-05	0.0157533
MD13G1019400	RNA-dependent RNA polymerase 1	AT1G14790.1	2.02732	10.0847	26.2753	2.96e-07	0.00016435
MD03G1231800	ethylene responsive element binding factor 4	AT3G15210.1	2.01771	6.23988	12.7687	0.00035259	0.0474356
MD16G1017400	non coding RNA	-	2.00741	8.56635	24.5282	7.33e-07	0.00034394
MD02G1068600	Phosphotyrosine protein phosphatases superfamily protein	AT2G35680.1	1.99483	6.65331	15.4869	8.31e-05	0.0148285
MD05G1224700	disease resistance family protein / LRR family protein	AT2G34930.1	1.96922	6.27062	12.92	0.0003252	0.0440752
MD11G1275800	Calcium-dependent lipid-binding (CaLB domain) family protein	AT1G53590.1	1.96714	6.37658	13.5499	0.00023239	0.0344868
MD14G1023400	unknown protein; BEST Arabidopsis thaliana protein match is: unknown protein (TAIR:AT5G03890.1); Ha	AT3G10120.1	1.95466	6.42957	13.5502	0.00023235	0.0344868
MD07G1213200	sedoheptulose-bisphosphatase	AT3G55800.1	1.95083	9.41196	24.3015	8.25e-07	0.00037725
MD13G1237300	xyloglucan endotransglycosylase 6	AT4G25810.1	1.93257	6.90545	16.2765	5.48e-05	0.0106604
MD10G1006100	S-adenosyl-L-methionine-dependent methyltransferases superfamily protein	AT5G64030.1	1.91733	6.81775	15.8477	6.87e-05	0.0125671
MD10G1123700	Senescence/dehydration-associated protein-related	AT2G17840.1	1.91683	7.57395	20.1207	7.28e-06	0.00211323
MD01G1154000	zinc finger (CCCH-type) family protein	AT2G40140.2	1.9083	8.0554	21.3757	3.78e-06	0.001192
MD11G1174700	DNAJ homologue 3	AT3G44110.1	1.89257	7.40563	18.9808	1.33e-05	0.00333187
MD09G1180900	lipoxygenase 3	AT1G17420.1	1.84803	6.88804	15.0012	0.0001077	0.0182467
MD13G1134500	respiratory burst oxidase homologue D	AT5G47910.1	1.83952	6.66593	13.2039	0.00027947	0.0390338
MD12G1087300	Calcium-binding EF-hand family protein	AT3G10190.1	1.80587	7.17531	16.1571	5.83e-05	0.0112339
MD13G1273700	tetraspanin8	AT2G23810.1	1.78027	7.23474	16.0712	6.1e-05	0.0113956
MD12G1158800	Neutral/alkaline non-lysosomal ceramidase	AT1G07380.1	1.75336	7.43127	16.1092	5.98e-05	0.0113163
MD08G1006000	alpha-amylase-like 2	AT1G76130.1	1.72365	6.97093	13.5397	0.00023372	0.0344868
MD07G1222900	zinc finger (CCCH-type) family protein	AT2G40140.2	1.69408	7.75225	16.4945	4.88e-05	0.00981534
MD16G1017600	RNA-dependent RNA polymerase 1	AT1G14790.1	1.68266	10.3391	18.3147	1.87e-05	0.00461355
MD15G1365500	related to AP2 4	AT1G78080.1	1.54411	7.89137	13.9608	0.00018674	0.0289555
MD14G1004000	-	-	1.53059	7.905	13.9293	0.00018989	0.0291968
MD05G1230600	UDP-D-glucuronate 4-epimerase 6	AT3G23820.1	1.51597	8.09592	13.8958	0.0001933	0.0294734
MD01G1092300	NAC transcription factor-like 9	AT4G35580.3	1.48229	10.4051	14.2564	0.00015958	0.0249562
MD16G1017500	RNA-dependent RNA polymerase 1	AT1G14790.1	1.44906	9.81953	13.6036	0.00022584	0.03415
MD01G1092900	TCV-interacting protein	AT5G24590.2	1.4411	10.2383	13.4829	0.00024083	0.0346967
MD10G1253500	Homeobox-leucine zipper family protein / lipid-binding START domain-containing protein	AT2G34710.1	-1.79609	7.63359	14.29	0.00015676	0.0247254
MD05G1160000	regulatory particle non-ATPase 10	AT4G38630.1	-1.88069	8.34754	17.2792	3.23e-05	0.00720477
MD04G1139100	Bifunctional inhibitor/lipid-transfer protein/seed storage 2S albumin superfamily protein	AT3G53980.2	-1.90984	8.0423	17.0821	3.58e-05	0.00771457
MD08G1022400	Walls Are Thin 1	AT1G75500.2	-1.97061	7.33837	15.0873	0.00010269	0.0175608
MD10G1332400	-	-	-2.06196	8.01981	19.5137	1e-05	0.00261257
MD16G1119500	photosystem I light harvesting complex gene 2	AT3G61470.1	-2.09055	6.99779	14.9463	0.00011067	0.0185766
MD08G1170600	non-coding RNA	-	-2.27757	6.39189	12.6378	0.00037814	0.0490701
MD12G1179300	-	-	-2.28687	7.38101	19.8607	8.34e-06	0.00238304
MD08G1029600	NmrA-like negative transcriptional regulator family protein	AT1G75280.1	-2.58148	6.33114	14.5057	0.0001398	0.0222422
MD14G1167100	Pectin lyase-like superfamily protein	AT5G63180.1	-2.67394	7.38081	25.2642	5.01e-07	0.00024769
MD16G1187000	Glycoprotein membrane precursor GPI-anchored	AT3G06035.1	-2.93211	5.93415	12.6645	0.00037278	0.0487198
MD06G1161400	Pectin lyase-like superfamily protein	AT5G63180.1	-2.95976	6.61307	20.6239	5.59e-06	0.00167791
MD06G1140100	K-box region and MADS-box transcription factor family protein	AT4G09960.4	-3.49364	6.31356	20.8085	5.08e-06	0.00154934
MD05G1067300	O-Glycosyl hydrolases family 17 protein	AT2G16230.1	-5.23969	5.31122	13.495	0.00023928	0.0346967
MD03G1287500	RNA-binding (RRM/RBD/RNP motifs) family protein	AT1G02840.3	-5.33724	5.37578	14.5945	0.00013336	0.0215931
